# Supplementary material for: Impaired Abcb1a function and red meat in a translational colitis mouse model induces inflammation and alters microbiota composition
Source: Front Med (Lausanne). 2023 Jul 31;10:1200317. doi: 10.3389/fmed.2023.1200317 (PMC10425965; doi:10.3389/fmed.2023.1200317)
Supplement: Supplementary file 1 [file Data_Sheet_1.xlsx]

## Sheet: Table S1 Amino acid composition
Supplementary Table S1. Amino acid composition of the minced beef meat and casein in Altromin C1000 (control diet).
	Minced beef meat (8-12% fat content)		Altromin C1000
	g/100g		g/100g
Isoleucine	0.814		0.722
Leucine	1.478		1.476
Lysine	1.702		1.74
Methionine	0.431		0.722
Cysteine +Cystine	0.175		0.320*
Phenylalanine	0.794		0.717
Tyrosine	0.602		0.929
Threonine	0.826		0.715
Tryptophan	0.222		0.198
Valine	0.917		0.33
Arginine	1.275		0.983
Histidine	0.631		0.528
Alanine	1.267		0.253
Aspartic acid	1.767		0.358
Glutamic acid	2.928		2.368
Glycine	1.423		0.314
Proline	1.042		1.276
Hydroxyproline	0.388		-
Serine	0.762		0.527
*only cysteine, - no data available
data sheet (composition) for Altromin C1000 is available at https://altromin.com/pdf/en/C1000

## Sheet: Table S2 Number of animals
Supplementary Table S2: Overview of animals in the four groups, at the planned sacrifices/spontaneous deaths/sacrifices in extremis:
	Animals at study start	Animals that died prior to 1st sacrifice	1st sacrifice	2nd sacrifice	Animals that died prior to 3rd sacrifice	Animals sacrificed in extremis prior to 3rd sacrifice	3rd sacrifice	Total animals sacrificed at the 3 sacrifices	Total animals sacrificed/ dead/ sacr. in extr.
WT CTL	16	2	2 (2)	6 (5)		1	5 (5)	13 (12)	16
WT MEAT	15	2	2 (2)	6 (5)			5 (5)	13 (12)	15
KO CTL	16		2 (2)	6 (6)	2	2	4 (4)	12 (12)	16
KO MEAT	14		2 (2)	6 (6)			6 (5)	14 (14)	14
WT: wild type; KO: knockout; CTL: control diet (Altromin C1000, 17% w/w casein ); MEAT: meat diet (Altromin C1000 with 12% lyophilized minced beef meat and 5% casein).
Numbers in paretheses represent number of colons sampled at scheduled sacrifices and examined by microscopy. Three samples colons were not available for histopathological examination due to a technical error during processing for histology.
Blood, urine and faeces samples, samples from colon for histology, samples from colon and ileum for proteomics we collected from all animals killed at the scheduled sacrifices.

## Sheet: Table S3 MS colon
Supplementary Table 3: Quantitative proteome analysis of colon
C: Student's T-test Significant KO_WT	T: Gene name	T: Protein names	p-value	Max regulation (fold)	T: UniProt names	N: Peptides	N: Sequence coverage [%]	N: Mol. weight [kDa]	N: iBAQ
+	Stat1	Signal transducer and activator of transcription;Signal transducer and activator of transcription 1	2.3142e-12	88.3893	A0A087WSP5_MOUSE	22	35.4	87.314	1243100000
+	Lcp1	Plastin-2	1.23367e-15	62.712	PLSL_MOUSE	29	55.7	70.148	2071800000
+	Ighg1	Ig gamma-1 chain C region secreted form;Ig gamma-1 chain C region, membrane-bound form	0.000106493	61.5007	A0A075B5P4_MOUSE	6	33	35.633	2163000000
+	Ido1	Indoleamine 2,3-dioxygenase 1	8.52138e-06	48.4962	D3YXV1_MOUSE	18	49.9	45.641	1125600000
+	Cd74	H-2 class II histocompatibility antigen gamma chain	2.64606e-13	35.8793	HG2A_MOUSE	5	29.3	24.454	1893300000
+	Rbp1	Retinol-binding protein 1	1.01142e-08	34.92	Q58EU7_MOUSE	8	67.4	15.846	2025500000
+	Igtp		3.40738e-10	34.6821	Q9DCE9_MOUSE	13	37.6	48.493	355100000
+	Arhgdib	Rho GDP-dissociation inhibitor 2	3.69828e-14	30.6399	GDIR2_MOUSE	10	70	22.851	2392200000
+	Fgb	Fibrinogen beta chain;Fibrinopeptide B;Fibrinogen beta chain	1.15104e-08	29.0728	FIBB_MOUSE	15	35.6	54.752	603290000
+	C3	Complement C3;Complement C3 beta chain;C3-beta-c;Complement C3 alpha chain;C3a anaphylatoxin;Acylation stimulating protein;Complement C3b alpha chain;Complement C3c alpha chain fragment 1;Complement C3dg fragment;Complement C3g fragment;Complement C3d fragment;Complement C3f fragment;Complement C3c alpha chain fragment 2	8.42752e-12	25.8704	CO3_MOUSE	33	29.7	186.48	324360000
+	Ckap4	Cytoskeleton-associated protein 4	2.67867e-09	25.8473	CKAP4_MOUSE	14	30.1	63.691	515380000
+	Samhd1	Deoxynucleoside triphosphate triphosphohydrolase SAMHD1	5.93567e-10	21.6268	F8WJE0_MOUSE	18	43.9	75.892	619960000
+	Igkc	Ig kappa chain C region	0.00996277	21.1521	A0A075B5P2_MOUSE	4	41.1	11.778	3447900000
+	Ifi47		1.43087e-11	20.5629	Q61635_MOUSE	14	43.8	46.784	506870000
+	Wars	Tryptophan--tRNA ligase, cytoplasmic;T1-TrpRS;T2-TrpRS	2.20597e-11	18.6417	SYWC_MOUSE	17	52.2	53.64	1624600000
+	Coro1a	Coronin;Coronin-1A	2.6767e-11	17.5912	COR1A_MOUSE	8	28.2	50.989	1352800000
+	Igfbp7	Insulin-like growth factor-binding protein 7	0.00930208	17.2458	E9Q5D9_MOUSE	2	10.6	29.1	111300000
+	Mzb1	Marginal zone B- and B1-cell-specific protein	0.011428	16.4859	MZB1_MOUSE	6	69.1	20.58	2428500000
+	Pdia4	Protein disulfide-isomerase A4	1.61618e-08	14.6966	PDIA4_MOUSE	22	37.1	72.369	2360500000
+	Snd1	Staphylococcal nuclease domain-containing protein 1	1.6855e-08	14.6946	Q3TJ56_MOUSE	23	38.6	102.09	528500000
+	Agr2	Anterior gradient protein 2 homolog	2.80737e-11	14.3327	AGR2_MOUSE	8	56	19.92	10239000000
+	Psme1	Proteasome activator complex subunit 1	1.02813e-06	13.9194	G3UXY0_MOUSE	11	44.5	27.411	1760800000
+	Rpl5	60S ribosomal protein L5	7.06415e-07	13.4866	D3YYV8_MOUSE	4	22.9	34.4	1037500000
+	Arpc2	Actin-related protein 2/3 complex subunit 2	2.07864e-09	12.5901	ARPC2_MOUSE	8	49.3	32.512	301720000
+	S100a8	Protein S100;Protein S100-A8	0.025587	12.4627	Q53X15_MOUSE	3	50.6	10.294	3162500000
+	Chil3	Chitinase-like protein 3	3.1947e-07	12.2231	CHIL3_MOUSE	11	36.7	44.458	387460000
+	H2-L	H-2 class I histocompatibility antigen, L-D alpha chain	1.45221e-06	12.1511	HA1L_MOUSE	9	34	40.711	1381200000
+		Ig alpha chain C region	0.000204428	11.842	IGHA_MOUSE	7	34.9	36.875	1335800000
+	Hcls1	Hematopoietic lineage cell-specific protein	3.24004e-06	11.8131	HCLS1_MOUSE	4	13.8	54.24	158580000
+	Lrrc59	Leucine-rich repeat-containing protein 59	3.14261e-10	11.6204	LRC59_MOUSE	8	40.4	34.877	704310000
+		Ig kappa chain V-V region HP 93G7;Ig kappa chain V-V region HP R16.7;Ig kappa chain V-V region HP 123E6;Ig kappa chain V-V region HP 124E1;Ig kappa chain V-V region MOPC 173	0.00105487	10.7814	KV5AA_MOUSE	4	47.2	11.954	621500000
+	Gbp4	Guanylate-binding protein 4	2.34455e-05	10.5782	GBP4_MOUSE	9	21	70.801	124890000
+	Fgg	Fibrinogen gamma chain	0.000958032	10.2332	FIBG_MOUSE	9	33.5	49.391	298740000
+	Myl12a		3.84769e-13	10.0819	D3YV37_MOUSE	9	62.2	19.895	1151900000
+	Gm10260	40S ribosomal protein S18	2.76752e-10	9.83401	F6YVP7_MOUSE	6	43	12.483	1301400000
+	Gimap4	GTPase IMAP family member 4	1.96097e-06	9.7042	D3YTN4_MOUSE	7	29	38.044	496680000
+	S100a9	Protein S100-A9	0.000133696	9.43865	Q3UP42_MOUSE	4	37.2	13.049	1925700000
+	Ccdc88b	Coiled-coil domain-containing protein 88B	0.00125988	9.19315	CC88B_MOUSE	2	1.8	166.77	4147700
+	Rcn3	Reticulocalbin-3	0.0102059	9.15126	RCN3_MOUSE	3	18.9	38.001	216660000
+	Hpx	Hemopexin	1.09287e-07	8.71687	HEMO_MOUSE	9	26.5	51.317	530230000
+	Itgb2	Integrin beta;Integrin beta-2	1.24965e-06	8.42321	ITB2_MOUSE	9	16.2	84.893	172870000
+	Ptpn6	Tyrosine-protein phosphatase non-receptor type 6	0.000514814	8.25827	PTN6_MOUSE	14	33.3	67.558	393330000
+	H2-K1	H-2 class I histocompatibility antigen, K-W28 alpha chain;H-2 class I histocompatibility antigen, K-Q alpha chain;H-2 class I histocompatibility antigen, K-K alpha chain	1.45154e-05	7.89719	HA1K_MOUSE	7	26.9	41.103	490250000
+	Tmsb10	Thymosin beta-10	0.0190691	7.88527	A6H6H4_MOUSE	2	36.4	5.0256	1396900000
+	Tgfbi	Transforming growth factor-beta-induced protein ig-h3	1.27186e-06	7.72556	A1L353_MOUSE	14	40.4	74.596	318000000
+	H2-Ab1	H-2 class II histocompatibility antigen, A-Q beta chain;H-2 class II histocompatibility antigen, A-D beta chain	8.42927e-07	7.58674	HB2D_MOUSE	7	35.8	29.95	1011500000
+	Rpl3	60S ribosomal protein L3	2.46037e-08	7.58558	RL3_MOUSE	9	24.6	46.109	393020000
+	Lman1	Protein ERGIC-53	0.0182688	7.15896	LMAN1_MOUSE	8	21.7	57.788	273820000
+	Rps23	40S ribosomal protein S23	3.2967e-06	7.11765	RS23_MOUSE	2	26.6	15.807	277800000
+	Rpl27	60S ribosomal protein L27	0.00404548	7.05673	Q5BLJ9_MOUSE	3	24.3	15.798	2801100000
+	Ctsc	Dipeptidyl peptidase 1;Dipeptidyl peptidase 1 exclusion domain chain;Dipeptidyl peptidase 1 heavy chain;Dipeptidyl peptidase 1 light chain	2.9692e-07	7.03724	CATC_MOUSE	6	18.6	52.376	522030000
+	Twf2	Twinfilin-2	4.30953e-10	6.95471	TWF2_MOUSE	9	41.5	39.47	760310000
+	Hmgb2	High mobility group protein B2	0.0114805	6.8631	HMGB2_MOUSE	4	22.9	24.162	90837000
+	Fabp5	Fatty acid-binding protein, epidermal	0.00321499	6.66567	FABP5_MOUSE	10	67.4	15.137	985730000
+	Psme2	Proteasome activator complex subunit 2	5.34478e-08	6.46034	E0CZ90_MOUSE	8	49.8	26.159	895700000
+	Psmc4	26S protease regulatory subunit 6B	2.24735e-06	6.41034	PRS6B_MOUSE	11	43.3	47.408	347840000
+	Psap	Prosaposin	1.76608e-09	6.35799	E9PZ00_MOUSE	6	15.4	60.672	273270000
+	Eif3h	Eukaryotic translation initiation factor 3 subunit H	2.52e-08	6.12267	EIF3H_MOUSE	5	20.5	39.832	128950000
+	Itgam	Integrin alpha-M	0.00117125	5.87301	E9Q5K8_MOUSE	3	4.2	115.13	27657000
+	Eif5a	Eukaryotic translation initiation factor 5A;Eukaryotic translation initiation factor 5A-1	7.8614e-09	5.84993	A0A0A0MQM0_MOUSE	9	65.1	16.302	2499700000
+	Atp5i	ATP synthase subunit e, mitochondrial	0.0250986	5.69976	ATP5I_MOUSE	3	54.9	8.2355	267560000
+	Erap1	Endoplasmic reticulum aminopeptidase 1	0.000695649	5.64526	ERAP1_MOUSE	8	12.7	106.6	82697000
+	Gm5611	Nucleophosmin	4.47044e-05	5.63849	E9Q5T3_MOUSE	7	41.3	29.524	1913300000
+	Capg	Macrophage-capping protein	1.71317e-13	5.62257	CAPG_MOUSE	9	48.1	38.768	1936000000
+	Upp1	Uridine phosphorylase;Uridine phosphorylase 1	4.63148e-06	5.59435	Q5SUC8_MOUSE	6	36	34.086	603560000
+	Rps15a	40S ribosomal protein S15a	3.51536e-05	5.59295	F8WJ41_MOUSE	3	30.6	12.31	1555300000
+	Tap2	Antigen peptide transporter 2	0.000289975	5.57005	Q792S7_MOUSE	10	22.6	77.444	173130000
+	Hsp90aa1	Heat shock protein HSP 90-alpha	5.8707e-05	5.55975	HS90A_MOUSE	21	35.6	84.787	903890000
+	Lsp1	Lymphocyte-specific protein 1	0.000144521	5.55155	A2A6J7_MOUSE	8	41.8	36.713	691210000
+	Dnajc3	DnaJ homolog subfamily C member 3	4.10525e-06	5.53196	DNJC3_MOUSE	7	27.4	57.463	83468000
+	Rps17	40S ribosomal protein S17	1.09711e-06	5.47208	Q5M9L7_MOUSE	5	45.2	15.524	1438600000
+	Hsp90b1	Endoplasmin	9.21913e-10	5.43379	ENPL_MOUSE	42	56.7	92.475	7737800000
+	Aprt	Adenine phosphoribosyltransferase	1.14488e-08	5.42954	APT_MOUSE	5	42.2	19.724	142220000
+	Fermt3	Fermitin family homolog 3	9.4554e-07	5.41477	Q3TEE6_MOUSE	8	18.2	75.634	220030000
+	Ddost	Dolichyl-diphosphooligosaccharide--protein glycosyltransferase 48 kDa subunit	9.61701e-07	5.41293	OST48_MOUSE	9	33.3	49.027	278510000
+	Txndc5	Thioredoxin domain-containing protein 5	1.68655e-09	5.31894	E9PXX7_MOUSE	16	61.6	38.532	3111200000
+	Dtx3l	E3 ubiquitin-protein ligase DTX3L	0.000145704	5.31607	DTX3L_MOUSE	5	12.8	83.043	37345000
+	Mybbp1a	Myb-binding protein 1A	5.18991e-05	5.27138	MBB1A_MOUSE	12	14.3	152.04	39711000
+	Arpc3	Actin-related protein 2/3 complex subunit 3	5.40095e-10	5.25624	ARPC3_MOUSE	5	41.8	19.637	904210000
+	Tmed9	Transmembrane emp24 domain-containing protein 9	0.00104826	5.23878	Q6PDC2_MOUSE	5	30.2	27.127	292470000
+	Cybb	Cytochrome b-245 heavy chain	0.000133312	5.23809	CY24B_MOUSE	6	18.6	65.304	185080000
+	Ctss	Cathepsin S	5.16024e-05	5.23152	CATS_MOUSE	4	18.2	38.63	274950000
+	Eif4a3	Eukaryotic initiation factor 4A-III;Eukaryotic initiation factor 4A-III, N-terminally processed	0.00017009	5.17953	A2AFK7_MOUSE	4	17.8	46.959	31271000
+	Col6a5	Collagen alpha-5(VI) chain	7.1259e-06	5.15224	CO6A5_MOUSE	15	8.5	289.61	41847000
+	Fga	Fibrinogen alpha chain;Fibrinopeptide A;Fibrinogen alpha chain	1.63727e-05	5.15146	FIBA_MOUSE	5	10.2	61.325	412970000
+	Rpl38	60S ribosomal protein L38	9.6545e-08	5.11704	Q52KP0_MOUSE	3	35.7	8.2038	5550700000
+	Psmd3	26S proteasome non-ATPase regulatory subunit 3	0.000670749	5.10001	PSMD3_MOUSE	9	29.2	60.718	406500000
+	Rac2	Ras-related C3 botulinum toxin substrate 2	0.0018454	5.09252	RAC2_MOUSE	3	15.1	21.441	272020000
+	Rpl17	60S ribosomal protein L17	1.55571e-07	5.06496	Q6ZWZ7_MOUSE	5	33.7	21.397	1086300000
+	Shmt2	Serine hydroxymethyltransferase	5.5529e-06	4.97318	Q9CZN7_MOUSE	6	17.7	55.758	126210000
+	Serpinh1	Serpin H1	5.37081e-08	4.96024	SERPH_MOUSE	11	32.6	46.533	781010000
+	Nop2	Probable 28S rRNA (cytosine-C(5))-methyltransferase	0.0105075	4.92816	E9QN31_MOUSE	3	9.6	86.906	14747000
+	Rps24	40S ribosomal protein S24	3.41846e-08	4.91946	RS24_MOUSE	3	21.5	15.069	1597400000
+	Lap3	Cytosol aminopeptidase	9.17001e-08	4.88771	AMPL_MOUSE	12	40	52.75	496620000
+	Supt5h	Transcription elongation factor SPT5	0.0115088	4.88724	SPT5H_MOUSE	2	3.8	98.309	4904700
+	S100a4	Protein S100;Protein S100-A4	9.29887e-06	4.82223	Q545V2_MOUSE	2	21.8	9.0621	275550000
+	Cap1	Adenylyl cyclase-associated protein 1	0.000120193	4.76247	CAP1_MOUSE	12	46	51.564	1152000000
+	Hyou1	Hypoxia up-regulated protein 1	0.000330659	4.69655	HYOU1_MOUSE	15	27.5	111.18	581070000
+	Camp	Cathelin-related antimicrobial peptide	0.027448	4.69007	CRAMP_MOUSE	2	19.8	19.453	888490000
+	Rpl13a	60S ribosomal protein L13a	0.000173133	4.6698	Q5M9M0_MOUSE	4	19.7	23.464	442880000
+	Irgm1	Immunity-related GTPase family M protein 1	1.12223e-05	4.66627	IRGM1_MOUSE	4	19.4	32.341	147300000
+	Qdpr	Dihydropteridine reductase	0.00107649	4.60963	D3YWR7_MOUSE	2	25.5	14.853	244080000
+	P4hb	Protein disulfide-isomerase	1.99205e-11	4.60037	PDIA1_MOUSE	20	51.7	57.058	2143100000
+	Gm18025	40S ribosomal protein S2	0.00150824	4.59976	D3YVC1_MOUSE	5	25.3	31.231	265430000
+	A2m	Alpha-2-macroglobulin;Alpha-2-macroglobulin 165 kDa subunit;Alpha-2-macroglobulin 35 kDa subunit	2.78837e-05	4.52112	A2M_MOUSE	10	11.2	165.85	89383000
+	Hvcn1	Voltage-gated hydrogen channel 1	0.00142663	4.49793	D3Z019_MOUSE	2	19.7	31.242	47758000
+	Pdia3	Protein disulfide-isomerase A3	8.87095e-09	4.48128	PDIA3_MOUSE	25	50.5	56.678	3444700000
+	G6pdx	Glucose-6-phosphate 1-dehydrogenase;Glucose-6-phosphate 1-dehydrogenase X	0.00271013	4.41866	A3KG36_MOUSE	10	25.6	59.262	186230000
+	Spcs2	Signal peptidase complex subunit 2	1.1221e-06	4.41643	SPCS2_MOUSE	5	26.3	21.997	930330000
+	Phgdh	D-3-phosphoglycerate dehydrogenase	0.0315631	4.40719	SERA_MOUSE	5	15	56.585	106020000
+	Dek	Protein DEK	1.25516e-06	4.3967	D3YVJ6_MOUSE	4	12.9	43.158	78206000
+	Tnc	Tenascin	0.000100432	4.37824	TENA_MOUSE	12	14.4	172.35	111450000
+	Tf	Serotransferrin	0.000174173	4.36121	TRFE_MOUSE	18	31.9	76.723	194280000
+	Dbi	Acyl-CoA-binding protein	0.00221789	4.32326	ACBP_MOUSE	5	57.5	10	3623000000
+	Gda	Guanine deaminase	1.86806e-05	4.26395	D3YU09_MOUSE	5	17.8	51.012	315900000
+	Gbp2	Interferon-induced guanylate-binding protein 2	1.33177e-09	4.2431	GBP2_MOUSE	13	27	66.739	1338000000
+	Uba7		0.0226929	4.23001	Q9DBK7_MOUSE	5	9.7	108.68	24482000
+	Cacybp	Calcyclin-binding protein	8.97718e-06	4.16539	A0A0A6YY29_MOUSE	6	35.8	26.51	232380000
+	Tomm70a	Mitochondrial import receptor subunit TOM70	0.0625778	4.14448	TOM70_MOUSE	3	5.2	67.589	13377000
+	Dnajb11	DnaJ homolog subfamily B member 11	0.0388687	4.14422	DJB11_MOUSE	6	19.6	40.555	538530000
+	Sh3bgrl3	SH3 domain-binding glutamic acid-rich-like protein 3	2.71919e-06	4.1381	SH3L3_MOUSE	3	21.5	10.477	3728900000
+	Tmed2	Transmembrane emp24 domain-containing protein 2	0.0285713	4.12948	A2RS53_MOUSE	2	14.2	19.914	157660000
+	Gpx3	Glutathione peroxidase 3;Glutathione peroxidase;Epididymal secretory glutathione peroxidase	0.000129366	4.10175	F2Z3Y2_MOUSE	2	12.8	25.424	423880000
+	Pdia6	Protein disulfide-isomerase A6	1.08375e-10	4.07393	PDIA6_MOUSE	16	46.1	48.1	5017900000
+	Rpl9	60S ribosomal protein L9	3.90472e-07	4.06538	D3YZT0_MOUSE	5	32.4	12.342	1274500000
+	Fam49b	Protein FAM49B	6.5613e-06	4.06239	FA49B_MOUSE	5	19.8	36.776	221220000
+	Lgals3bp	Galectin-3-binding protein	0.00716985	4.05275	E9Q5X5_MOUSE	5	16.5	64.49	146510000
+	Eif3c	Eukaryotic translation initiation factor 3 subunit C	5.96733e-05	4.03657	EIF3C_MOUSE	9	14.1	105.53	191110000
+	Sel1l	Protein sel-1 homolog 1	0.000290081	4.01575	J3QJX3_MOUSE	4	12	82.425	43387000
+	Rpl7a	60S ribosomal protein L7a	1.52475e-06	3.97504	Q58ET1_MOUSE	5	19.2	29.976	466210000
+	Hdlbp	Vigilin	1.48772e-06	3.96725	A0A087WP83_MOUSE	23	26.3	141.74	308430000
+	Mapre1	Microtubule-associated protein RP/EB family member 1	0.000471574	3.94056	MARE1_MOUSE	5	26.9	30.016	435730000
+	Ptpn1	Tyrosine-protein phosphatase non-receptor type;Tyrosine-protein phosphatase non-receptor type 1	0.000960484	3.92818	PTN1_MOUSE	4	16.9	49.593	73700000
+	Hmgb1	High mobility group protein B1	0.00254214	3.92478	D3YVC6_MOUSE	7	52.6	19.774	322090000
+	Gnai2	Guanine nucleotide-binding protein G(i) subunit alpha-2	0.00346865	3.91719	A0A0A6YWA9_MOUSE	11	45.1	40.489	533920000
+	Gspt1	Eukaryotic peptide chain release factor GTP-binding subunit ERF3A	0.00244748	3.89918	ERF3A_MOUSE	3	7.1	68.526	52973000
+	Gm28062	Heterogeneous nuclear ribonucleoprotein U	9.13251e-06	3.889	G3XA10_MOUSE	13	23.2	86.805	577620000
+	Rpl4	60S ribosomal protein L4	1.06473e-05	3.87821	Q564E8_MOUSE	15	31.7	47.153	1248900000
+	Rpl7	60S ribosomal protein L7	0.000372083	3.8756	F6XI62_MOUSE	6	27.8	31.419	490050000
+	Cotl1	Coactosin-like protein	6.7825e-07	3.87026	COTL1_MOUSE	5	51.4	15.944	1352900000
+	Cp	Ceruloplasmin	2.10397e-05	3.85588	CERU_MOUSE	12	14.6	121.08	115360000
+	Col12a1	Collagen alpha-1(XII) chain	0.000202512	3.84062	COCA1_MOUSE	27	14.9	333.73	84101000
+	Hspa5	78 kDa glucose-regulated protein	1.01805e-10	3.80694	GRP78_MOUSE	38	54.7	72.421	11213000000
+	Pdia5	Protein disulfide-isomerase A5	3.43566e-05	3.78219	PDIA5_MOUSE	5	22.4	59.266	177190000
+	Mcm2	DNA replication licensing factor MCM2	0.0188664	3.77195	MCM2_MOUSE	4	6.5	102.08	25322000
+	Iigp1	Interferon-inducible GTPase 1	0.000256691	3.72564	IIGP1_MOUSE	14	41.9	47.571	306870000
+	Tapbp	Tapasin	0.0224249	3.72237	G3UZZ2_MOUSE	2	7.3	49.835	248930000
+	Ass1	Argininosuccinate synthase	0.00334495	3.71675	ASSY_MOUSE	6	22.1	46.584	226620000
+	Gatm	Glycine amidinotransferase, mitochondrial	0.0364284	3.68558	GATM_MOUSE	3	15.1	48.297	17733000
+	Ptprc	Protein-tyrosine-phosphatase;Receptor-type tyrosine-protein phosphatase C	4.61488e-06	3.64127	PTPRC_MOUSE	10	13.1	128.57	129790000
+	Igh-3	Ig gamma-2B chain C region	0.00579362	3.64056	A0A075B5P3_MOUSE	5	21.7	36.568	657150000
+	Pgam1	Phosphoglycerate mutase 1	1.67105e-06	3.62902	PGAM1_MOUSE	12	55.5	28.832	3389900000
+	Stip1	Stress-induced-phosphoprotein 1	4.21473e-07	3.62545	STIP1_MOUSE	16	36.3	62.581	511420000
+	Atp13a1	Manganese-transporting ATPase 13A1	0.00313986	3.62522	AT131_MOUSE	4	6	132.39	22125000
+	Prelp	Prolargin	0.000549301	3.56828	PRELP_MOUSE	8	25.1	43.292	553390000
+	Serping1	Plasma protease C1 inhibitor	0.000213722	3.56062	A2ATR8_MOUSE	2	7.1	55.584	35071000
+	Ctsd	Cathepsin D	6.85409e-05	3.53774	CATD_MOUSE	7	25.6	44.953	884540000
+	Prdx5	Peroxiredoxin-5, mitochondrial	2.18152e-10	3.53098	G3UZJ4_MOUSE	12	55.6	17.015	5316800000
+	Stat2	Signal transducer and activator of transcription;Signal transducer and activator of transcription 2	0.000205055	3.52362	E9QJX9_MOUSE	3	4.3	105.38	12530000
+	Tcp1	T-complex protein 1 subunit alpha	6.42525e-06	3.51757	TCPA_MOUSE	14	41.4	60.448	550730000
+	Scly	Selenocysteine lyase	0.000115425	3.51292	F6ZFP8_MOUSE	4	13.2	47.203	45923000
+	Aldh18a1	Delta-1-pyrroline-5-carboxylate synthase;Glutamate 5-kinase;Gamma-glutamyl phosphate reductase	0.0100242	3.50837	P5CS_MOUSE	9	16.1	87.052	49897000
+	Sgpl1	Sphingosine-1-phosphate lyase 1	3.40447e-05	3.50803	D6REF7_MOUSE	2	5.1	63.676	16505000
+	Cyb5a	Cytochrome b5	0.0008323	3.50419	CYB5_MOUSE	2	34.7	11.142	656860000
+	Rars	Arginine--tRNA ligase, cytoplasmic	2.86319e-05	3.49013	SYRC_MOUSE	13	28.8	75.673	206200000
+	Eef1b	Elongation factor 1-beta	0.00285384	3.48211	A0A087WS46_MOUSE	5	54.7	24.693	577500000
+	H2-Aa	H-2 class II histocompatibility antigen, A-Q alpha chain	3.95239e-07	3.4762	HA2Q_MOUSE	4	32.6	24.463	516490000
+	Sec23b	Protein transport protein Sec23B	5.36661e-08	3.47367	A2AN97_MOUSE	8	12.3	86.436	92619000
+	Lasp1	LIM and SH3 domain protein 1	0.000620512	3.4518	A2A6G6_MOUSE	5	38	29.994	214290000
+	Rps28	40S ribosomal protein S28	7.03056e-07	3.42141	G3UYV7_MOUSE	3	33.9	6.3442	5040800000
+	Rpl18a	60S ribosomal protein L18a	0.000187094	3.41238	RL18A_MOUSE	3	15.3	20.732	217400000
+	Rps8	40S ribosomal protein S8	8.23209e-08	3.40077	Q497E9_MOUSE	8	45.7	24.205	1572100000
+	Pitpna	Phosphatidylinositol transfer protein alpha isoform	7.34598e-05	3.39464	F8WGG5_MOUSE	4	33.9	31.893	593070000
+	Ctsb	Cathepsin B;Cathepsin B light chain;Cathepsin B heavy chain	0.000111409	3.36986	CATB_MOUSE	6	28.6	37.279	1402900000
+	Pabpc1	Polyadenylate-binding protein 1	0.000518633	3.36468	PABP1_MOUSE	15	35.8	70.67	480280000
+	Arpc4	Actin-related protein 2/3 complex subunit 4	1.37797e-06	3.32349	ARPC4_MOUSE	7	55.4	19.667	944600000
+	Ogfr	Opioid growth factor receptor	0.00247207	3.32285	OGFR_MOUSE	2	8.5	70.678	14928000
+	Atp6v1a	V-type proton ATPase catalytic subunit A	5.76076e-07	3.30922	VATA_MOUSE	9	22	68.325	357950000
+	Hsph1	Heat shock protein 105 kDa	0.00233179	3.3088	E9Q0U7_MOUSE	10	18.5	91.677	284500000
+	Tpm4	Tropomyosin alpha-4 chain	0.000239321	3.27481	TPM4_MOUSE	19	55.6	28.467	732430000
+	Arf1	ADP-ribosylation factor 1;ADP-ribosylation factor 3;ADP-ribosylation factor 2	9.56775e-06	3.23212	ARF1_MOUSE	9	59.7	20.601	1787700000
+	Pdxdc1	Pyridoxal-dependent decarboxylase domain-containing protein 1	0.00011756	3.21993	PDXD1_MOUSE	17	30.7	87.479	241780000
+	Rps26	40S ribosomal protein S26	8.33144e-05	3.21534	Q497N1_MOUSE	3	31.3	13.015	1141900000
+	Prorsd1	Prolyl-tRNA synthetase associated domain-containing protein 1	0.000252122	3.21487	PRXD1_MOUSE	2	21.9	18.862	101450000
+	Hist1h1a	Histone H1.1	1.30734e-05	3.2061	H11_MOUSE	5	29.6	21.785	730790000
+	Gpx2	Glutathione peroxidase 2	0.0156978	3.1788	GPX2_MOUSE	6	33.7	21.99	166940000
+	Hbb-b2	Hemoglobin subunit beta-2	2.14112e-05	3.17809	HBB2_MOUSE	13	95.2	15.878	624410000
+	Pip4k2c	Phosphatidylinositol 5-phosphate 4-kinase type-2 gamma	0.00303312	3.17518	PI42C_MOUSE	3	12.4	47.335	45468000
+	Ranbp1	Ran-specific GTPase-activating protein	4.31956e-06	3.16694	H7BX22_MOUSE	5	45.8	23.596	515480000
+	Hk2	Hexokinase;Hexokinase-2	1.58723e-05	3.16266	E9Q5B5_MOUSE	16	26.1	99.213	169820000
+	Npl	N-acetylneuraminate lyase	0.000541078	3.14644	NPL_MOUSE	6	26.6	35.13	171280000
+	Rpl12	60S ribosomal protein L12	0.00499149	3.13494	Q5BLK0_MOUSE	7	53.3	17.804	2256800000
+	Otub1	Ubiquitin thioesterase OTUB1	2.20638e-06	3.13325	D3YWF6_MOUSE	4	23.7	28.036	309490000
+	Psmd1	26S proteasome non-ATPase regulatory subunit 1	0.000642303	3.1314	PSMD1_MOUSE	9	15.8	105.73	81779000
+	Gm20390	Nucleoside diphosphate kinase;Nucleoside diphosphate kinase B	0.00614257	3.12919	E9PZF0_MOUSE	13	70	30.2	834360000
+	Parp14	Poly [ADP-ribose] polymerase 14	0.0134654	3.12659	PAR14_MOUSE	5	4.6	203.8	2807900
+	Pafah1b2	Platelet-activating factor acetylhydrolase IB subunit beta	0.00429635	3.11564	PA1B2_MOUSE	3	16.6	25.581	563790000
+	S100a11	Protein S100-A11	0.00104764	3.11331	S10AB_MOUSE	2	27.6	11.083	2315800000
+	Calr	Calreticulin	7.57286e-09	3.10654	B2MWM9_MOUSE	17	56.7	47.994	4067400000
+	Arl6ip5	PRA1 family protein 3	1.82264e-12	3.10372	PRAF3_MOUSE	4	20.7	21.557	620420000
+	Cct5	T-complex protein 1 subunit epsilon	0.000180447	3.09247	TCPE_MOUSE	14	43.3	59.623	469620000
+	Ero1l	ERO1-like protein alpha	0.00552993	3.08964	ERO1A_MOUSE	2	6	54.084	22308000
+	Kng1	Kininogen-1;Kininogen-1 heavy chain;Bradykinin;Kininogen-1 light chain	0.000270365	3.08374	D3YTY9_MOUSE	6	20.4	53.204	182130000
+	Tnpo1	Transportin-1;Transportin-2	0.00280518	3.07761	Q3TKD0_MOUSE	2	3.8	91.736	15619000
+	37135	Septin-1	0.00101611	3.0772	D3YVG1_MOUSE	2	6.7	37.459	210130000
+	Alg5	Dolichyl-phosphate beta-glucosyltransferase	9.54531e-05	3.05078	ALG5_MOUSE	3	10.8	36.79	142500000
+	Ada	Adenosine deaminase	0.00722687	3.04	ADA_MOUSE	7	29.8	39.991	100160000
+	Vwa5a	von Willebrand factor A domain-containing protein 5A	2.92267e-06	3.02713	VMA5A_MOUSE	10	16.4	87.142	253000000
+	Lcn2	Neutrophil gelatinase-associated lipocalin	9.05858e-05	3.02572	A0A0A6YW77_MOUSE	2	17	22.875	123690000
+	Nap1l1	Nucleosome assembly protein 1-like 1	0.00287568	3.02556	E9PW66_MOUSE	3	16	48.542	405460000
+	Ran	GTP-binding nuclear protein Ran	0.00121473	3.02182	RAN_MOUSE	10	63	24.423	978480000
+	Rap1gds1		1.61819e-07	3.01986	E9Q6Q4_MOUSE	3	8.1	66.076	79257000
+	Copg1	Coatomer subunit gamma-1	0.000280621	3.01739	COPG1_MOUSE	17	32	97.512	304180000
+	Ergic1	Endoplasmic reticulum-Golgi intermediate compartment protein 1	0.00643888	3.00699	ERGI1_MOUSE	3	25.5	32.562	172310000
+	Clic1	Chloride intracellular channel protein;Chloride intracellular channel protein 1	7.33162e-07	2.98939	CLIC1_MOUSE	9	48.1	27.013	1854100000
+	Rab5c	Ras-related protein Rab-5C	0.000599239	2.9839	Q3TJ39_MOUSE	3	18.1	23.412	87801000
+	Slc25a3	Phosphate carrier protein, mitochondrial	0.00177738	2.96421	G5E902_MOUSE	6	25.8	39.632	196840000
+	Itih4	Inter alpha-trypsin inhibitor, heavy chain 4	0.0279975	2.95672	E9PVD2_MOUSE	4	7.7	102.82	8274600
+	Rpl30	60S ribosomal protein L30	0.000865566	2.95365	Q58DZ3_MOUSE	4	50.4	12.784	733130000
+	Copb2	Coatomer subunit beta	1.56621e-06	2.9479	COPB2_MOUSE	10	18	102.45	185630000
+	Fbl	rRNA 2-O-methyltransferase fibrillarin	0.000215576	2.92704	FBRL_MOUSE	6	22.9	34.306	288160000
+	Rab1	Ras-related protein Rab-1A	4.35983e-06	2.91265	Q0PD67_MOUSE	5	35.1	22.677	411880000
+	Cndp2	Cytosolic non-specific dipeptidase	0.000146508	2.90372	CNDP2_MOUSE	10	34.7	52.767	528650000
+	Ifitm3	Interferon-induced transmembrane protein 3	0.000431469	2.88226	IFM3_MOUSE	2	30.7	14.954	901570000
+	Pnp	Purine nucleoside phosphorylase	7.03688e-05	2.87765	PNPH_MOUSE	7	43.9	32.263	624180000
+	Erp29	Endoplasmic reticulum resident protein 29	0.000976203	2.86708	ERP29_MOUSE	6	40.8	28.823	318260000
+	Tgm2	Protein-glutamine gamma-glutamyltransferase 2	2.16103e-06	2.85682	TGM2_MOUSE	18	37.3	77.06	1784000000
+	Pgd	6-phosphogluconate dehydrogenase, decarboxylating	0.0162166	2.85411	6PGD_MOUSE	11	30.8	53.247	584530000
+	Srsf1	Serine/arginine-rich splicing factor 1	0.000319794	2.8469	H7BX95_MOUSE	3	21.3	28.329	217770000
+	Gart	Trifunctional purine biosynthetic protein adenosine-3;Phosphoribosylamine--glycine ligase;Phosphoribosylformylglycinamidine cyclo-ligase;Phosphoribosylglycinamide formyltransferase	0.000676021	2.84244	PUR2_MOUSE	10	18.7	107.5	56583000
+	Snrpa	U1 small nuclear ribonucleoprotein A	0.00282813	2.84126	D3Z0S6_MOUSE	2	16.6	27.372	158590000
+	Eef1g	Elongation factor 1-gamma	5.08089e-09	2.833	EF1G_MOUSE	12	35.9	50.06	695430000
+	Nucb2	Nucleobindin-2;Nesfatin-1	0.000324534	2.83186	NUCB2_MOUSE	5	20.5	50.304	65919000
+	Syncrip	Heterogeneous nuclear ribonucleoprotein Q	4.53252e-06	2.83157	G3UWM1_MOUSE	8	23.7	62.543	347800000
+	Hsp90ab1	Heat shock protein HSP 90-beta	9.25486e-07	2.81792	HS90B_MOUSE	31	51	83.28	4941100000
+	Ppp2r2a	Serine/threonine-protein phosphatase 2A 55 kDa regulatory subunit B;Serine/threonine-protein phosphatase 2A 55 kDa regulatory subunit B alpha isoform	0.000879265	2.79123	2ABA_MOUSE	2	7.2	51.691	56823000
+	Ptbp1	Polypyrimidine tract-binding protein 1	3.79437e-06	2.78252	E9QMW9_MOUSE	10	40.5	56.891	798090000
+	Ddx21	Nucleolar RNA helicase 2	0.000466262	2.77849	DDX21_MOUSE	7	11.8	93.55	43869000
+	Psmd7	26S proteasome non-ATPase regulatory subunit 7	2.73823e-05	2.75204	A1L3B8_MOUSE	4	20.9	36.539	103920000
+	Parp1	Poly [ADP-ribose] polymerase 1	0.00332193	2.74117	PARP1_MOUSE	13	17.7	112.72	125380000
+	Aebp1	Adipocyte enhancer-binding protein 1	0.0188335	2.72121	AEBP1_MOUSE	2	4.5	84.982	22976000
+	Acot7	Cytosolic acyl coenzyme A thioester hydrolase	3.59874e-05	2.70429	BACH_MOUSE	9	31.8	42.826	402910000
+	Ltbp4	Latent-transforming growth factor beta-binding protein 4	0.000857788	2.70386	D3Z598_MOUSE	4	8.1	121.96	36847000
+	Fkbp1a	Peptidyl-prolyl cis-trans isomerase FKBP1A;Peptidyl-prolyl cis-trans isomerase	0.0155171	2.69669	F6X9I3_MOUSE	2	29.6	11.922	79240000
+	Swap70	Switch-associated protein 70	0.00227478	2.69088	SWP70_MOUSE	2	5.6	68.995	27065000
+	Rpl21	60S ribosomal protein L21	0.0400738	2.68833	Q9CQM8_MOUSE	2	20.6	18.579	911340000
+	Hnrnpa1	Heterogeneous nuclear ribonucleoprotein A1;Heterogeneous nuclear ribonucleoprotein A1, N-terminally processed	0.000327017	2.68593	Q5EBP8_MOUSE	9	30.8	38.833	676820000
+	Pml	Protein PML	0.0362861	2.67324	D3YXR5_MOUSE	3	8.3	64.501	84575000
+	Edf1	Endothelial differentiation-related factor 1	0.00395485	2.66972	EDF1_MOUSE	2	20.9	16.369	25276000
+	Nceh1	Neutral cholesterol ester hydrolase 1	2.33862e-05	2.65509	NCEH1_MOUSE	2	8.8	45.739	67620000
+	Myof	Myoferlin	0.00333949	2.65257	E9Q390_MOUSE	13	11.7	233.32	64798000
+	Sec31a	Protein transport protein Sec31A	1.91721e-05	2.65018	S4R2A9_MOUSE	11	13.7	133.57	149130000
+	Stk24	Serine/threonine-protein kinase 24;Serine/threonine-protein kinase 24 35 kDa subunit;Serine/threonine-protein kinase 24 12 kDa subunit;Serine/threonine-protein kinase 25;Serine/threonine-protein kinase 26	0.00158103	2.63395	A2AD84_MOUSE	4	14.2	47.953	111290000
+	Ddx17	Probable ATP-dependent RNA helicase DDX17	1.04474e-06	2.63162	DDX17_MOUSE	10	18.9	72.584	163460000
+	Gigyf2	PERQ amino acid-rich with GYF domain-containing protein 2	0.0459103	2.62582	E9Q2M5_MOUSE	2	7.6	81.866	10350000
+	Hp1bp3	Heterochromatin protein 1-binding protein 3	0.000676254	2.62411	A2AM65_MOUSE	6	12.1	60.85	99360000
+	Sar1b	GTP-binding protein SAR1b	0.000611012	2.62322	Q0VGU0_MOUSE	4	36.9	22.382	171920000
+	Tmed10	Transmembrane emp24 domain-containing protein 10	2.97961e-05	2.6224	TMEDA_MOUSE	5	30.1	24.911	921490000
+	Rtcb	tRNA-splicing ligase RtcB homolog	9.30465e-07	2.62179	RTCB_MOUSE	8	22.2	55.249	193950000
+	Eif3d	Eukaryotic translation initiation factor 3 subunit D	0.00764364	2.61824	EIF3D_MOUSE	5	15	63.988	171490000
+	Tor1aip1	Torsin-1A-interacting protein 1	0.00142643	2.58716	E9PWW2_MOUSE	3	10.7	44.042	199210000
+	Basp1	Brain acid soluble protein 1	0.000296333	2.58152	BASP1_MOUSE	5	42.5	22.086	203370000
+	Prrc1	Protein PRRC1	0.0055856	2.58061	PRRC1_MOUSE	5	20.3	46.297	126090000
+	Tsn	Translin	0.00660617	2.58043	Q545E6_MOUSE	3	21.1	26.201	421060000
+	Pdcd6	Programmed cell death protein 6	0.00119333	2.57828	PDCD6_MOUSE	2	11.1	21.663	71074000
+	Fyn	Non-specific protein-tyrosine kinase;Tyrosine-protein kinase Yes;Tyrosine-protein kinase Lyn;Tyrosine-protein kinase HCK;Tyrosine-protein kinase Fyn;Neuronal proto-oncogene tyrosine-protein kinase Src	3.95166e-05	2.57514	D3YZ57_MOUSE	2	7.2	60.629	18413000
+	Rab14	Ras-related protein Rab-14	0.00295019	2.57489	A2AL34_MOUSE	9	47.4	23.897	1917300000
+	Krt6a	Keratin, type II cytoskeletal 6A	0.00485065	2.56223	K2C6A_MOUSE	16	31.8	59.334	327050000
+	Rcc2	Protein RCC2	0.00066693	2.55788	RCC2_MOUSE	5	12.7	55.983	86789000
+	Dhx15	Pre-mRNA-splicing factor ATP-dependent RNA helicase DHX15	0.00410204	2.54921	DHX15_MOUSE	8	16.4	68.578	131000000
+	Elavl1	ELAV-like protein 1	0.00261192	2.54575	ELAV1_MOUSE	3	17.2	36.169	360020000
+	Gars	Glycine--tRNA ligase	0.000180576	2.54053	SYG_MOUSE	4	9.2	81.877	44066000
+	Nrbp1	Nuclear receptor-binding protein	0.00132309	2.54025	D3YUV1_MOUSE	4	13.1	60.85	40465000
+	Hnrnpc	Heterogeneous nuclear ribonucleoproteins C1/C2	0.00596156	2.53752	HNRPC_MOUSE	5	21.2	32.223	550160000
+	Ube2l3	Ubiquitin-conjugating enzyme E2 L3	7.43789e-06	2.53466	D3YZS3_MOUSE	5	57.8	17.861	1258700000
+	Acp5	Tartrate-resistant acid phosphatase type 5	0.00194989	2.53344	PPA5_MOUSE	3	15.6	36.807	220260000
+	Hypk	Huntingtin-interacting protein K	0.00547697	2.53171	HYPK_MOUSE	2	35.7	14.679	182940000
+	Top1	DNA topoisomerase 1	0.000268986	2.52227	TOP1_MOUSE	4	7.3	90.875	42740000
+	Ap1m1	AP-1 complex subunit mu-1	0.0287336	2.5107	AP1M1_MOUSE	5	20.1	48.542	65266000
+	Hebp1	Heme-binding protein 1	0.00450008	2.51009	HEBP1_MOUSE	3	22.6	21.053	531600000
+	Hnrnpl	Heterogeneous nuclear ribonucleoprotein L	0.0057273	2.50747	G3UY38_MOUSE	13	40.6	63.963	371220000
+	Lxn	Latexin	0.0128133	2.50726	LXN_MOUSE	2	9.5	25.492	61673000
+	Rps9	40S ribosomal protein S9	0.000199471	2.50651	D3YWH9_MOUSE	5	16	22.591	480860000
+	Hnrnpr		0.0101913	2.49955	A2AW41_MOUSE	9	22.3	70.887	156180000
+	Col18a1	Collagen alpha-1(XVIII) chain;Endostatin	0.000327786	2.49891	COIA1_MOUSE	4	4.1	182.29	41747000
+	Srsf7	Serine/arginine-rich splicing factor 7	2.90429e-07	2.49351	SRSF7_MOUSE	3	24.2	17.89	775800000
+	Rpn2	Dolichyl-diphosphooligosaccharide--protein glycosyltransferase subunit 2	0.00135525	2.49279	A2ACG7_MOUSE	13	32.8	67.501	1352500000
+	Arcn1	Coatomer subunit delta	0.000897367	2.48975	COPD_MOUSE	9	17.6	57.229	344570000
+	Rps13	40S ribosomal protein S13	3.69233e-08	2.48461	Q5BLJ7_MOUSE	6	22.1	16.142	2889600000
+	Pon3	Serum paraoxonase/lactonase 3	0.000196662	2.4816	PON3_MOUSE	4	23.2	39.351	486330000
+	Vcp	Transitional endoplasmic reticulum ATPase	1.05684e-10	2.47411	TERA_MOUSE	31	50.4	89.321	2636100000
+	Pcna	Proliferating cell nuclear antigen	8.89078e-05	2.47303	PCNA_MOUSE	5	41	28.785	309110000
+	H2afy	Core histone macro-H2A.1	0.00100358	2.47104	H2AY_MOUSE	9	44.1	39.735	1875700000
+	Rps3	40S ribosomal protein S3	2.99488e-05	2.46926	D3YV43_MOUSE	12	53.1	26.674	1604500000
+	Got1	Aspartate aminotransferase, cytoplasmic	0.00348498	2.45581	AATC_MOUSE	6	20.3	46.247	359230000
+	Plekho2	Pleckstrin homology domain-containing family O member 2	0.000109044	2.4527	PKHO2_MOUSE	4	20.6	53.872	86998000
+	Eif3b	Eukaryotic translation initiation factor 3 subunit B	1.29042e-05	2.42868	EIF3B_MOUSE	6	12.7	91.369	104590000
+	Uggt1	UDP-glucose:glycoprotein glucosyltransferase 1	0.00230935	2.42521	UGGG1_MOUSE	10	10.8	176.43	142610000
+	Vim	Vimentin	8.77445e-08	2.42373	A0A0A6YWC8_MOUSE	36	68.9	53.687	7987800000
+	Rab7	Ras-related protein Rab-7a	1.03688e-08	2.42152	Q4FJQ0_MOUSE	7	46.4	23.489	768780000
+	Ilf2	Interleukin enhancer-binding factor 2	0.0114385	2.41917	ILF2_MOUSE	4	15.9	43.062	122390000
+	Marcksl1	MARCKS-related protein	0.0174413	2.41798	MRP_MOUSE	2	27.5	20.165	100440000
+	Mtdh	Protein LYRIC	5.65392e-05	2.39484	E9PUX0_MOUSE	3	9.7	63.845	191900000
+	Tmem33	Transmembrane protein 33	0.014155	2.39441	Q9CZM3_MOUSE	2	11.8	27.932	64073000
+	Pfn1	Profilin;Profilin-1	9.24315e-08	2.39088	PROF1_MOUSE	10	81.4	14.957	15743000000
+	Dis3	Exosome complex exonuclease RRP44	0.0108598	2.38963	RRP44_MOUSE	2	1.4	108.84	3516200
+	Ganab	Neutral alpha-glucosidase AB	0.000629695	2.38667	GANAB_MOUSE	17	34.1	106.91	369410000
+	Eif2s2	Eukaryotic translation initiation factor 2 subunit 2	0.00766973	2.38107	E0CXJ3_MOUSE	4	16.3	38.092	231620000
+	Snrpe	Small nuclear ribonucleoprotein E	0.00034172	2.37606	E9Q0W8_MOUSE	2	39.6	10.873	584810000
+	Hprt1	Hypoxanthine-guanine phosphoribosyltransferase	6.31888e-06	2.37535	HPRT_MOUSE	6	46.3	24.57	300820000
+	Msn	Moesin	2.69339e-11	2.36507	MOES_MOUSE	16	34.7	67.766	1665200000
+	Nsf	Vesicle-fusing ATPase	3.90229e-05	2.36135	NSF_MOUSE	10	23	82.613	89275000
+	Slc3a2	4F2 cell-surface antigen heavy chain	0.000214338	2.35945	4F2_MOUSE	5	18.1	58.336	127570000
+	Rrbp1	Ribosome-binding protein 1	2.06148e-06	2.35621	A2AVJ7_MOUSE	24	22.2	158.39	262550000
+	Nars	Asparagine--tRNA ligase, cytoplasmic	0.00452658	2.35026	SYNC_MOUSE	12	26.1	64.279	313930000
+	Uso1	General vesicular transport factor p115	1.17978e-06	2.3445	USO1_MOUSE	8	15.5	106.98	98912000
+	Rps6	40S ribosomal protein S6	0.000154582	2.33989	Q5BLK1_MOUSE	7	26.5	28.68	1303700000
+	Eif4a1	Eukaryotic initiation factor 4A-I	1.5807e-06	2.33913	IF4A1_MOUSE	13	52.5	46.153	1200000000
+	Hnrnpa2b1	Heterogeneous nuclear ribonucleoproteins A2/B1	0.000418167	2.33718	ROA2_MOUSE	13	35.5	35.979	1109600000
+	Tubb5	Tubulin beta-5 chain	3.40001e-07	2.33302	TBB5_MOUSE	24	64	49.67	4342200000
+	Elmo1	Engulfment and cell motility protein 1	0.000432175	2.32945	ELMO1_MOUSE	3	21.5	28.742	80661000
+	Ssb	Lupus La protein homolog	0.0117894	2.32732	A2AR07_MOUSE	5	33.2	21.412	316820000
+	Eef2	Elongation factor 2	6.60176e-09	2.32091	EF2_MOUSE	30	51.6	95.313	2222900000
+	Copb1	Coatomer subunit beta	0.00416658	2.32006	COPB_MOUSE	16	28.1	107.06	681820000
+	Mesdc2	LDLR chaperone MESD	0.0401338	2.31222	D3YVR4_MOUSE	2	16.5	25.206	240390000
+	Sod3	Superoxide dismutase [Cu-Zn];Extracellular superoxide dismutase [Cu-Zn]	0.00101503	2.31027	Q542X9_MOUSE	4	35.1	27.392	159130000
+	Rpsa	40S ribosomal protein SA	7.00987e-07	2.30672	RSSA_MOUSE	11	52.5	32.838	5211100000
+	Kars	Lysine--tRNA ligase	0.0026576	2.29351	Q3TIV6_MOUSE	6	15.8	67.839	186190000
+	Dnajc9	DnaJ homolog subfamily C member 9	0.00253548	2.29274	DNJC9_MOUSE	2	8.9	30.059	51285000
+	Tubb2a	Tubulin beta-2A chain;Tubulin beta-2B chain	0.00684038	2.29212	B2RSN3_MOUSE	23	61.1	49.906	449520000
+	Lsm2	U6 snRNA-associated Sm-like protein LSm2	0.0128644	2.28558	LSM2_MOUSE	2	40	10.834	223060000
+	Strap	Serine-threonine kinase receptor-associated protein	4.11557e-05	2.27736	B2RUC7_MOUSE	6	32.3	38.442	399770000
+	Sod2	Superoxide dismutase;Superoxide dismutase [Mn], mitochondrial	0.00166322	2.26803	Q4FJX9_MOUSE	5	31.1	24.603	432820000
+	Atp6v1b2	V-type proton ATPase subunit B, brain isoform	6.89398e-05	2.26654	VATB2_MOUSE	8	28.2	56.55	188420000
+	Tsta3	GDP-L-fucose synthase	0.0293292	2.26172	FCL_MOUSE	4	24.6	35.877	302350000
+	Vps25	Vacuolar protein-sorting-associated protein 25	0.0149276	2.25741	A2A4J8_MOUSE	2	31.9	10.905	44404000
+	Capza1	F-actin-capping protein subunit alpha-1	7.45847e-05	2.25471	CAZA1_MOUSE	8	45.5	32.939	767540000
+	Arpc5	Actin-related protein 2/3 complex subunit 5	0.011958	2.246	ARPC5_MOUSE	3	45.7	16.288	849650000
+	Rab2a	Ras-related protein Rab-2A	6.1331e-07	2.23732	Q0PD65_MOUSE	9	46.2	23.547	568480000
+	Rpl10	60S ribosomal protein L10;60S ribosomal protein L10-like	7.01892e-06	2.23428	B7FAU6_MOUSE	4	21.4	23.072	1122100000
+	Lgals1	Galectin-1	0.00267954	2.23315	LEG1_MOUSE	8	74.8	14.866	7040500000
+	Sec24c		0.01986	2.1978	G3X972_MOUSE	3	4.2	118.58	19636000
+	Rps4x	40S ribosomal protein S4;40S ribosomal protein S4, X isoform	0.000305964	2.19778	Q545X8_MOUSE	11	42.2	29.597	1366400000
+	Lrrfip1	Leucine-rich repeat flightless-interacting protein 1	9.45736e-05	2.19331	LRRF1_MOUSE	4	13.3	79.248	59146000
+	Tmem43	Transmembrane protein 43	0.0113008	2.19205	TMM43_MOUSE	8	41	44.783	202860000
+	Dpysl3	Dihydropyrimidinase-related protein 3	0.0096683	2.18589	DPYL3_MOUSE	12	37.9	61.779	476130000
+	Snrnp200	U5 small nuclear ribonucleoprotein 200 kDa helicase	0.0018896	2.18487	U520_MOUSE	14	10.3	244.54	52688000
+	Nup155	Nuclear pore complex protein Nup155	0.0310563	2.1727	NU155_MOUSE	3	3.5	155.12	18672000
+	Tm9sf2	Transmembrane 9 superfamily member 2	0.00928817	2.17105	E9PZ69_MOUSE	6	9.7	75.329	94085000
+	Sh3bgrl	SH3 domain-binding glutamic acid-rich-like protein	0.000213044	2.16814	SH3L1_MOUSE	6	61.4	12.811	543920000
+	Psmd13	26S proteasome non-ATPase regulatory subunit 13	0.035766	2.16512	B2RT97_MOUSE	4	16.2	42.809	89452000
+	Cct8	T-complex protein 1 subunit theta	1.17633e-06	2.16271	H3BL49_MOUSE	16	32.5	59.555	314110000
+	Klc1	Kinesin light chain 1	0.0149972	2.16097	E9Q7C9_MOUSE	2	5.4	61.629	5996100
+	Hnrnpab	Heterogeneous nuclear ribonucleoprotein A/B	0.019048	2.1594	Q20BD0_MOUSE	7	19.3	30.831	284220000
+	Gm5428	60S ribosomal protein L6	0.000351998	2.15889	E9PUX4_MOUSE	6	27.4	33.509	1130700000
+	Hspa4	Heat shock 70 kDa protein 4	0.035009	2.1563	HSP74_MOUSE	22	38.8	94.208	340350000
+	Ak2	Adenylate kinase 2, mitochondrial;Adenylate kinase 2, mitochondrial, N-terminally processed	0.000357191	2.15599	KAD2_MOUSE	6	40.9	25.605	2455900000
+	Metap2	Methionine aminopeptidase 2;Methionine aminopeptidase	0.0390068	2.14847	M0QW69_MOUSE	6	15.6	50.526	45109000
+	Rplp2	60S acidic ribosomal protein P2	0.0242287	2.14089	RLA2_MOUSE	9	95.7	11.651	15324000000
+	Cars	Cysteine--tRNA ligase, cytoplasmic	0.00881516	2.13752	SYCC_MOUSE	4	9.5	85.55	26271000
+	Ubap2l	Ubiquitin-associated protein 2-like	0.000119917	2.12939	UBP2L_MOUSE	3	4.6	103.94	113860000
+	Tuba1c	Tubulin alpha-1C chain;Tubulin alpha-8 chain	0.0324549	2.12164	Q52L87_MOUSE	20	58.1	49.909	119440000
+	Fam129b	Niban-like protein 1	0.0411756	2.11398	NIBL1_MOUSE	2	4.4	84.818	8197800
+	Copz1	Coatomer subunit zeta-1	0.000910249	2.1088	COPZ1_MOUSE	3	29.4	20.198	552050000
+	Ciapin1	Anamorsin	0.00426511	2.10696	CPIN1_MOUSE	2	25.1	19.912	551330000
+	Anp32b	Acidic leucine-rich nuclear phosphoprotein 32 family member B	0.000728383	2.09846	AN32B_MOUSE	2	11.4	31.078	366510000
+	Stt3b	Dolichyl-diphosphooligosaccharide--protein glycosyltransferase subunit STT3B	0.010487	2.09804	STT3B_MOUSE	2	1.9	93.314	22612000
+	Gnb2l1	Guanine nucleotide-binding protein subunit beta-2-like 1;Guanine nucleotide-binding protein subunit beta-2-like 1, N-terminally processed	1.85093e-07	2.09757	GBLP_MOUSE	10	53	35.076	3972800000
+	Gm5422	26S proteasome non-ATPase regulatory subunit 2	0.00297913	2.09618	J3KMQ2_MOUSE	10	18	100.2	265290000
+	C4b	Complement C4-B;Complement C4 beta chain;Complement C4 alpha chain;C4a anaphylatoxin;Complement C4 gamma chain	0.00309464	2.08388	CO4B_MOUSE	6	6.2	192.91	15873000
+	Vps4b	Vacuolar protein sorting-associated protein 4B	0.0103162	2.07837	Q3TN07_MOUSE	3	6.8	49.419	44055000
+	Rps16	40S ribosomal protein S16	0.00419363	2.0755	A4FUS1_MOUSE	5	31.5	16.445	1022500000
+	Ppa2	Inorganic pyrophosphatase 2, mitochondrial	0.00744149	2.06249	D3Z636_MOUSE	3	38.2	17.2	157800000
+	Ncl	Nucleolin	1.00094e-06	2.06222	NUCL_MOUSE	13	24	76.722	1168500000
+	Lamp1	Lysosome-associated membrane glycoprotein 1	0.000314347	2.05891	LAMP1_MOUSE	3	7.9	43.865	42924000
+	Golga5	Golgin subfamily A member 5	0.0178678	2.05368	GOGA5_MOUSE	2	4.7	82.367	6582400
+	Eif3g	Eukaryotic translation initiation factor 3 subunit G	0.0119462	2.05336	EIF3G_MOUSE	3	18.1	35.638	83861000
+	Cnn3	Calponin-3	0.000222695	2.05127	CNN3_MOUSE	6	16.4	36.428	77709000
+	Tagln2	Transgelin-2	1.50793e-05	2.05068	TAGL2_MOUSE	7	37.2	22.395	3060900000
+	Tra2b	Transformer-2 protein homolog beta	4.15604e-05	2.04794	F8WJG3_MOUSE	2	13.3	21.935	136520000
+	Dad1	Dolichyl-diphosphooligosaccharide--protein glycosyltransferase subunit DAD1	0.00165268	2.04402	DAD1_MOUSE	2	19.5	12.497	816930000
+	Rap1b	Ras-related protein Rap-1b	0.032187	2.04306	Q52L50_MOUSE	5	33.7	20.825	340580000
+	Cfb	Complement factor B;Complement factor B Ba fragment;Complement factor B Bb fragment	0.00350494	2.04125	B8JJM3_MOUSE	3	12.4	25.962	153820000
+	Gfpt1	Glutamine--fructose-6-phosphate aminotransferase [isomerizing] 1	0.00684305	2.04112	GFPT1_MOUSE	18	37.2	76.722	765400000
+	Clic4	Chloride intracellular channel protein;Chloride intracellular channel protein 4	0.000652544	2.04103	CLIC4_MOUSE	2	15.8	28.729	150130000
+	Map2k4	Dual specificity mitogen-activated protein kinase kinase 4	0.018281	2.03788	MP2K4_MOUSE	3	11.6	44.113	22574000
+	Dazap1	DAZ-associated protein 1	0.00124449	2.03574	D3Z4J1_MOUSE	5	52	19.364	343230000
+	Rnh1	Ribonuclease inhibitor	0.00133703	2.03332	RINI_MOUSE	13	43.4	49.816	295200000
+	Ide	Insulin-degrading enzyme	0.000152493	2.03114	F6RPJ9_MOUSE	5	8.8	114.15	67441000
+	Sec24d		0.0243209	2.03018	Q6NXL1_MOUSE	2	3.4	112.67	36576000
+	Sugt1	Suppressor of G2 allele of SKP1 homolog	0.0339641	2.02925	SUGT1_MOUSE	3	12.5	38.158	53466000
+	Srp72	Signal recognition particle subunit SRP72	0.0116901	2.02515	E9Q740_MOUSE	3	8.7	67.928	106510000
+	Cbx3	Chromobox protein homolog 3	0.00355034	2.02469	CBX3_MOUSE	4	39.3	20.811	510350000
+	Eif3i	Eukaryotic translation initiation factor 3 subunit I	0.0114636	2.02452	EIF3I_MOUSE	3	26.5	36.46	141080000
+	Bax	Apoptosis regulator BAX	0.00420233	2.01707	BAX_MOUSE	2	17.2	21.394	143940000
+	Aacs	Acetoacetyl-CoA synthetase	0.00442079	2.01137	AACS_MOUSE	2	4.2	75.199	32476000
+	Gm9493	40S ribosomal protein S7	5.24047e-05	2.01081	F6SVV1_MOUSE	6	42.2	21.882	1830200000
+	Gapdh	Glyceraldehyde-3-phosphate dehydrogenase	2.96914e-07	2.00985	A0A0A0MQF6_MOUSE	17	69.1	35.81	26702000000
+	Psmc6	26S protease regulatory subunit 10B	0.000197592	2.0093	PRS10_MOUSE	7	26.2	44.172	251280000
+	Fkbp2	Peptidyl-prolyl cis-trans isomerase;Peptidyl-prolyl cis-trans isomerase FKBP2	0.0274	2.00184	FKBP2_MOUSE	3	19.3	15.344	909620000
+	Kpnb1	Importin subunit beta-1	0.00517523	2.0008	IMB1_MOUSE	13	21.9	97.183	203760000
+	Ddx39b	Spliceosome RNA helicase Ddx39b	0.00128917	1.99996	DX39B_MOUSE	10	41.6	49.035	487210000
+	Baz1b	Tyrosine-protein kinase BAZ1B	0.000380776	1.99949	BAZ1B_MOUSE	2	2.6	170.65	1912000
+	Inpp1	Inositol polyphosphate 1-phosphatase	0.00612971	1.99725	E0CX64_MOUSE	2	7.1	43.346	84704000
+	Eef1d	Elongation factor 1-delta	0.00179498	1.99488	D3YUQ9_MOUSE	6	43.3	27.217	957210000
+	Pdcd6ip	Programmed cell death 6-interacting protein	0.00854299	1.99463	PDC6I_MOUSE	9	18.9	96.023	142380000
+	Rplp0	60S acidic ribosomal protein P0	0.0336434	1.97797	Q5M8R8_MOUSE	6	32.8	34.216	3540100000
+	Acot9	Acyl-coenzyme A thioesterase 9, mitochondrial	0.00552548	1.97641	ACOT9_MOUSE	5	20.5	50.56	40658000
+	Impdh2	Inosine-5-monophosphate dehydrogenase;Inosine-5-monophosphate dehydrogenase 2	0.00938296	1.97014	A0A0A6YY72_MOUSE	4	14.7	34.129	192570000
+	Nop56	Nucleolar protein 56	0.000634279	1.96465	E0CXZ0_MOUSE	4	11.6	64.464	140800000
+	Tuba1b	Tubulin alpha-1B chain	2.47218e-07	1.95465	TBA1B_MOUSE	20	57.9	50.151	12120000000
+	Psmc2	26S protease regulatory subunit 7	0.00239817	1.95068	PRS7_MOUSE	10	32.8	52.866	229760000
+	Sf3b1	Splicing factor 3B subunit 1	0.00106025	1.94778	G5E866_MOUSE	9	10.4	145.83	75578000
+	Eftud2	116 kDa U5 small nuclear ribonucleoprotein component	0.01276	1.94361	A2AH85_MOUSE	14	24.6	109.36	135480000
+	Vtn	Vitronectin	0.0121854	1.93822	VTNC_MOUSE	3	10.5	54.848	58291000
+	Mars	Methionine--tRNA ligase, cytoplasmic	0.0185221	1.9323	E9QB02_MOUSE	2	4.9	102.37	18615000
+	Ehd1	EH domain-containing protein 1	0.0276656	1.93053	EHD1_MOUSE	13	37.8	60.602	467850000
+	Qars		0.0103424	1.92849	D3Z158_MOUSE	8	15.7	85.054	82265000
+	Cand1	Cullin-associated NEDD8-dissociated protein 1	0.00200272	1.92404	CAND1_MOUSE	15	16.4	136.33	288400000
+	Gm10036	60S ribosomal protein L11	0.000106316	1.92331	A2BH06_MOUSE	4	25.3	20.266	1735500000
+	Prpf8	Pre-mRNA-processing-splicing factor 8	0.00639028	1.92311	PRP8_MOUSE	14	10.4	273.61	43905000
+	Tmpo	Lamina-associated polypeptide 2, isoforms beta/delta/epsilon/gamma;Lamina-associated polypeptide 2, isoforms alpha/zeta	0.00593759	1.91591	LAP2A_MOUSE	5	22.6	46.049	727810000
+	Rexo2	Oligoribonuclease, mitochondrial	0.00109653	1.91561	ORN_MOUSE	2	14.3	26.738	44459000
+	Impa1	Inositol monophosphatase 1	0.00149228	1.91431	A0A0A6YW07_MOUSE	9	38.3	30.429	364590000
+	Rbm39	RNA-binding protein 39	0.001185	1.90944	B7ZD61_MOUSE	3	11.9	33.828	143890000
+	Akr7a2	Aflatoxin B1 aldehyde reductase member 2	0.00199159	1.90855	ARK72_MOUSE	4	15.8	40.612	126170000
+	Lamtor1	Ragulator complex protein LAMTOR1	0.0125	1.90568	A0A0A6YX02_MOUSE	3	34.5	15.738	251840000
+	Rpl23	60S ribosomal protein L23	0.0015113	1.90394	RL23_MOUSE	5	27.9	14.865	1948500000
+	Rpl26	60S ribosomal protein L26	0.0199545	1.90042	B1ARA3_MOUSE	2	22.3	12.217	94826000
+	Erp44	Endoplasmic reticulum resident protein 44	0.00177509	1.89869	ERP44_MOUSE	7	34.7	46.852	351160000
+	Acin1	Apoptotic chromatin condensation inducer in the nucleus	0.000593062	1.89765	ACINU_MOUSE	3	5	143.54	8229600
+	Raver1	Ribonucleoprotein PTB-binding 1	0.00477221	1.89424	RAVR1_MOUSE	5	11.8	79.381	69823000
+	Actg1	Actin, cytoplasmic 2;Actin, cytoplasmic 2, N-terminally processed	1.54046e-05	1.89402	ACTG_MOUSE	37	96	41.792	63225000000
+	Aimp1	Aminoacyl tRNA synthase complex-interacting multifunctional protein 1;Endothelial monocyte-activating polypeptide 2	0.00462786	1.88085	AIMP1_MOUSE	6	37.3	35.166	602710000
+	Rdx	Radixin	0.017073	1.87941	Q7TSG6_MOUSE	7	13.7	68.542	51998000
+	Psma3	Proteasome subunit alpha type;Proteasome subunit alpha type-3	0.000208954	1.87656	E0CX62_MOUSE	2	9.4	28.405	15653000
+	Gdi2	Rab GDP dissociation inhibitor beta	0.00191219	1.87245	GDIB_MOUSE	25	58.7	50.537	3285600000
+	Arhgef1	Rho guanine nucleotide exchange factor 1	0.00223136	1.87202	ARHG1_MOUSE	5	8.1	108.69	39444000
+	Man2b1	Lysosomal alpha-mannosidase	0.00751484	1.87087	MA2B1_MOUSE	5	8.1	114.65	83378000
+	Smarca4	Transcription activator BRG1	0.00016317	1.86512	G3UX35_MOUSE	3	3.8	143.51	18486000
+	Rab11a	Ras-related protein Rab-11A;Ras-related protein Rab-11B	5.15276e-05	1.86213	E9Q3P9_MOUSE	4	27.3	24.393	1215600000
+	Eif3l	Eukaryotic translation initiation factor 3 subunit L	0.033037	1.8618	EIF3L_MOUSE	5	12.9	66.612	169980000
+	Srp9	Signal recognition particle 9 kDa protein	0.00697734	1.85492	D3YZX8_MOUSE	2	25.6	10.194	118070000
+	Asah1	Acid ceramidase;Acid ceramidase subunit alpha;Acid ceramidase subunit beta	0.00230616	1.84478	ASAH1_MOUSE	8	25.4	44.669	176070000
+	Gcn1l1		0.000476036	1.8426	E9PVA8_MOUSE	7	3.8	293.02	8796900
+	Mtap	S-methyl-5-thioadenosine phosphorylase	0.000699359	1.8362	MTAP_MOUSE	4	26.1	31.062	399300000
+	Dbnl	Drebrin-like protein	0.000532979	1.83077	DBNL_MOUSE	4	12.5	48.341	301420000
+	Rab3a	Ras-related protein Rab-3D;Ras-related protein Rab-3A	0.00674606	1.83023	D3YW33_MOUSE	2	15.5	24.416	95841000
+	Gpx1	Glutathione peroxidase 1;Glutathione peroxidase	0.00330628	1.82687	A0A0A6YVV2_MOUSE	5	38.3	22.329	625550000
+	Capza2	F-actin-capping protein subunit alpha-2	4.15968e-05	1.82489	CAZA2_MOUSE	10	45.1	32.967	2590700000
+	Ifi30	Gamma-interferon-inducible lysosomal thiol reductase	5.33777e-06	1.82393	GILT_MOUSE	3	13.3	27.784	911450000
+	Anxa7	Annexin A7	0.000136282	1.81937	ANXA7_MOUSE	5	15.6	49.925	326270000
+	Cct6a	T-complex protein 1 subunit zeta	0.000929994	1.81826	TCPZ_MOUSE	7	19.8	58.004	355110000
+	Tpp2	Tripeptidyl-peptidase 2	0.000359286	1.81667	A0A087WP19_MOUSE	2	4.4	96.813	55785000
+	Herc4	Probable E3 ubiquitin-protein ligase HERC4	0.0237733	1.81645	HERC4_MOUSE	2	4.4	117.59	23741000
+	Syap1	Synapse-associated protein 1	0.00661409	1.81141	SYAP1_MOUSE	2	11.5	41.349	109230000
+	Nsfl1c	NSFL1 cofactor p47	0.0113245	1.80875	A2AT02_MOUSE	8	34.6	40.709	244090000
+	Wdr1	WD repeat-containing protein 1	0.000458195	1.80671	Q3TJY2_MOUSE	15	51.2	66.406	2490800000
+	Psmc5	26S protease regulatory subunit 8	0.000358393	1.80612	PRS8_MOUSE	11	37.9	45.626	252900000
+	Nub1	NEDD8 ultimate buster 1	0.00661942	1.80291	NUB1_MOUSE	4	10.7	70.306	83333000
+	Anxa1	Annexin;Annexin A1	6.63407e-07	1.80256	ANXA1_MOUSE	20	58.7	38.734	3750600000
+	Sec23ip	SEC23-interacting protein	0.0179416	1.80163	G3X928_MOUSE	5	9.2	110.76	69956000
+	Gfap	Glial fibrillary acidic protein	0.0141912	1.79713	GFAP_MOUSE	3	12.4	49.364	148050000
+	Dctn2	Dynactin subunit 2	0.0012426	1.79674	DCTN2_MOUSE	8	34.8	44.116	637920000
+	Hist1h4a	Histone H4	0.00632805	1.79049	B2RTM0_MOUSE	16	60.2	11.367	52020000000
+	Mydgf	Myeloid-derived growth factor	0.0216701	1.7892	MYDGF_MOUSE	2	12.7	17.982	35448000
+	Srp68	Signal recognition particle subunit SRP68	0.0150765	1.7869	A2AAN2_MOUSE	4	11.9	65.952	40401000
+	Casp1	Caspase-1;Caspase-1 subunit p20;Caspase-1 subunit p10	0.00528153	1.78288	CASP1_MOUSE	6	17.7	45.64	222920000
+	Glrx3	Glutaredoxin-3	0.0225876	1.78181	GLRX3_MOUSE	5	29.4	37.778	90702000
+	Rpl18	60S ribosomal protein L18	0.00935815	1.77909	Q58EW0_MOUSE	2	13.8	21.644	1458100000
+	Hsd17b12	Very-long-chain 3-oxoacyl-CoA reductase	0.0145445	1.77503	DHB12_MOUSE	6	31.4	34.741	397320000
+	Dcps	m7GpppX diphosphatase	0.0172528	1.77419	DCPS_MOUSE	7	29	38.988	314050000
+	Actr3	Actin-related protein 3	0.024436	1.7733	A0A087WRA1_MOUSE	13	52.2	47.357	1406700000
+	Canx	Calnexin	3.9241e-05	1.77269	CALX_MOUSE	12	34.7	67.277	666530000
+	Psmg3	Proteasome assembly chaperone 3	0.0123384	1.76286	PSMG3_MOUSE	2	23	13.331	98671000
+	Psmd6	26S proteasome non-ATPase regulatory subunit 6	0.0212241	1.75435	PSMD6_MOUSE	7	23.4	45.536	376520000
+	Eif3a	Eukaryotic translation initiation factor 3 subunit A	0.0014971	1.74941	EIF3A_MOUSE	14	16.3	161.93	72735000
+	Col6a4	Collagen alpha-4(VI) chain	0.0199439	1.73999	CO6A4_MOUSE	3	2.9	250.8	1978000
+	Etf1	Eukaryotic peptide chain release factor subunit 1	0.000893923	1.73845	ERF1_MOUSE	5	18.8	49.03	200260000
+	Hspe1	10 kDa heat shock protein, mitochondrial	0.0169204	1.73757	CH10_MOUSE	3	32.4	10.963	1153900000
+	Psmd14	26S proteasome non-ATPase regulatory subunit 14	0.0119875	1.73493	PSDE_MOUSE	4	30.6	34.577	172290000
+	Magoh	Protein mago nashi homolog 2;Protein mago nashi homolog	0.00128198	1.73317	A0A023T778_MOUSE	3	36.5	17.31	367560000
+	Stat3	Signal transducer and activator of transcription 3;Signal transducer and activator of transcription	0.0117066	1.72482	B7ZC18_MOUSE	11	26.2	83.125	68030000
+	Cope	Coatomer subunit epsilon	0.000757966	1.72207	COPE_MOUSE	5	32.6	25.37	1245100000
+	Timm50	Mitochondrial import inner membrane translocase subunit TIM50	0.0158161	1.7165	TIM50_MOUSE	2	7.6	39.776	58686000
+	Rpl13	60S ribosomal protein L13	0.00787318	1.71531	RL13_MOUSE	3	16.1	24.305	361980000
+	Adss	Adenylosuccinate synthetase isozyme 2	0.00206443	1.71352	B9EIE9_MOUSE	7	22.6	50.02	235230000
+	Akap2	A-kinase anchor protein 2	0.00533519	1.71232	A2API8_MOUSE	6	12.8	101.6	35458000
+	Akr1a1	Alcohol dehydrogenase [NADP(+)]	0.0215576	1.71019	AK1A1_MOUSE	7	31.1	36.586	347660000
+	Lars	Leucine--tRNA ligase, cytoplasmic	0.00587868	1.70208	SYLC_MOUSE	8	9.8	134.19	40214000
+	Cfl1	Cofilin-1	0.00134283	1.70167	COF1_MOUSE	14	73.5	18.559	12404000000
+	Ptrh2	Peptidyl-tRNA hydrolase 2, mitochondrial	1.51367e-06	1.69057	PTH2_MOUSE	3	38.7	19.526	308860000
+	Myh9	Myosin-9	2.71044e-07	1.68923	MYH9_MOUSE	101	52	226.37	2925300000
+	Prkcd	Protein kinase C delta type;Protein kinase C delta type regulatory subunit;Protein kinase C delta type catalytic subunit;Protein kinase C	0.0165756	1.68247	KPCD_MOUSE	4	8.8	77.546	30420000
+	Ncbp1	Nuclear cap-binding protein subunit 1	0.00119978	1.68098	NCBP1_MOUSE	3	7.1	91.926	16538000
+	Glrx	Glutaredoxin-1	0.0254994	1.6784	GLRX1_MOUSE	4	43	11.871	546720000
+	Asna1	ATPase Asna1	0.00660663	1.67835	ASNA_MOUSE	3	13.5	38.822	101660000
+	Fkbp15	FK506-binding protein 15	0.00182322	1.67722	FKB15_MOUSE	3	6.4	132.96	18341000
+	Septin-11	Septin-11	0.00327846	1.67534	SEP11_MOUSE	4	16.5	48.978	105300000
+	Rps21	40S ribosomal protein S21	0.00057335	1.67472	RS21_MOUSE	3	36.1	9.1413	2113500000
+	Septin-7	Septin-7	0.00281845	1.67298	E9Q1G8_MOUSE	6	20.4	50.68	355460000
+	Stmn1	Stathmin	0.00589739	1.67134	D3Z1Z8_MOUSE	2	26.5	11.729	135040000
+	Atp5j2	ATP synthase subunit f, mitochondrial	0.00444816	1.66941	ATPK_MOUSE	3	34.2	9.0054	1219300000
+	Tubb4a	Tubulin beta-4B chain;Tubulin beta-4A chain	6.44006e-05	1.65833	TBB4A_MOUSE	28	68.1	49.83	10656000000
+	Copa	Coatomer subunit alpha;Coatomer subunit alpha;Xenin;Proxenin	0.00123478	1.65792	COPA_MOUSE	19	22.5	139.41	333040000
+	Dync1h1	Cytoplasmic dynein 1 heavy chain 1	0.0145589	1.65457	DYHC1_MOUSE	54	17.5	532.04	157810000
+	Mthfd1l	Monofunctional C1-tetrahydrofolate synthase, mitochondrial	0.000264771	1.65325	C1TM_MOUSE	7	10.7	105.73	23887000
+	Apex1	DNA-(apurinic or apyrimidinic site) lyase;DNA-(apurinic or apyrimidinic site) lyase, mitochondrial	0.0029675	1.65312	APEX1_MOUSE	6	28.7	35.49	183610000
+	Dkc1	H/ACA ribonucleoprotein complex subunit 4	2.92988e-05	1.65278	A2AN81_MOUSE	6	24.2	57.401	88234000
+	Hspa8	Heat shock cognate 71 kDa protein	6.69915e-05	1.64544	HSP7C_MOUSE	24	40.6	70.87	6416600000
+	Gpi	Glucose-6-phosphate isomerase	0.00840466	1.64443	G6PI_MOUSE	16	39.2	62.766	2075800000
+	Eef1a1	Elongation factor 1-alpha;Elongation factor 1-alpha 1	1.29685e-07	1.63634	D3YZ68_MOUSE	22	67.1	50.113	10687000000
+	Dpp3	Dipeptidyl peptidase 3	0.00446848	1.63625	DPP3_MOUSE	9	21.4	82.897	228210000
+	Hist1h3a	Histone H3.1	0.00942323	1.63208	H31_MOUSE	7	50	15.404	1322900000
+	Tpr	Nucleoprotein TPR	0.0139309	1.63183	Q7M739_MOUSE	15	10.6	266.92	41231000
+	Hnrnpf	Heterogeneous nuclear ribonucleoprotein F;Heterogeneous nuclear ribonucleoprotein F, N-terminally processed	0.00196693	1.62871	HNRPF_MOUSE	7	23.9	45.729	885140000
+	Lig1	DNA ligase;DNA ligase 1	0.00818785	1.60871	DNLI1_MOUSE	4	6.5	104.09	11942000
+	Ssrp1	FACT complex subunit SSRP1	0.0139479	1.60274	A2AW05_MOUSE	5	14.8	71.527	45131000
+	Ddb1	DNA damage-binding protein 1	0.00481149	1.6018	DDB1_MOUSE	9	15.7	126.85	66606000
+	Pgm2	Phosphoglucomutase-2	0.00354217	1.59252	PGM2_MOUSE	7	19.8	68.747	221380000
+	Ruvbl1	RuvB-like 1	0.00190301	1.59153	Q3U1C2_MOUSE	6	19.3	50.213	275900000
+	Gstp1	Glutathione S-transferase P 1;Glutathione S-transferase P 2	0.0123254	1.59063	GSTP1_MOUSE	6	55.7	23.609	5117700000
+	Ppia	Peptidyl-prolyl cis-trans isomerase;Peptidyl-prolyl cis-trans isomerase A;Peptidyl-prolyl cis-trans isomerase A, N-terminally processed	0.000536587	1.58358	PPIA_MOUSE	10	74.4	17.971	24965000000
+	Rpn1	Dolichyl-diphosphooligosaccharide--protein glycosyltransferase subunit 1	0.00388249	1.57766	RPN1_MOUSE	18	40.5	68.527	893140000
+	Plg	Plasminogen;Plasmin heavy chain A;Activation peptide;Angiostatin;Plasmin heavy chain A, short form;Plasmin light chain B	0.00817711	1.57505	PLMN_MOUSE	3	4.8	90.807	28430000
+	Abcf1	ATP-binding cassette sub-family F member 1	0.00991791	1.57446	ABCF1_MOUSE	2	3.1	94.944	21130000
+	Hnrnph1	Heterogeneous nuclear ribonucleoprotein H;Heterogeneous nuclear ribonucleoprotein H, N-terminally processed	0.0186329	1.57294	HNRH1_MOUSE	6	21.8	49.199	555170000
+	Smchd1	Structural maintenance of chromosomes flexible hinge domain-containing protein 1	0.0164191	1.56809	SMHD1_MOUSE	2	1.6	225.65	1655400
+	Mcts1	Malignant T-cell-amplified sequence 1	0.0153285	1.55739	MCTS1_MOUSE	3	18.2	20.555	94935000
+	Trim28	Transcription intermediary factor 1-beta	0.00861728	1.55148	TIF1B_MOUSE	9	19.7	88.846	288230000
+	Snx9	Sorting nexin-9	0.00554013	1.5451	SNX9_MOUSE	3	7.2	66.545	89431000
+	Atp6v1e1	V-type proton ATPase subunit E 1	0.00166656	1.53813	VATE1_MOUSE	3	24.8	26.157	519080000
+	Scfd1	Sec1 family domain-containing protein 1	0.00793378	1.53237	SCFD1_MOUSE	7	18.4	67.406	79674000
+	37500	Septin-2	0.00600385	1.52844	E9Q3V6_MOUSE	10	48.3	36.978	963540000
+	Psmd11	26S proteasome non-ATPase regulatory subunit 11	8.28438e-05	1.52235	PSD11_MOUSE	12	31.3	47.436	423700000
+	Cops4	COP9 signalosome complex subunit 4	0.0142574	1.51735	CSN4_MOUSE	3	22.3	24.108	144790000
+	Efhd2	EF-hand domain-containing protein D2	0.00336186	1.51693	EFHD2_MOUSE	6	25.8	26.8	1556900000
+	Dync1li1	Cytoplasmic dynein 1 light intermediate chain 1	0.0162241	1.49339	DC1L1_MOUSE	2	3.1	56.614	34179000
+	Mapk1	Mitogen-activated protein kinase 1	0.00976135	1.48228	MK01_MOUSE	4	17.9	41.275	150510000
+	Pgk1	Phosphoglycerate kinase 1;Phosphoglycerate kinase	6.78328e-06	1.4822	PGK1_MOUSE	22	70.5	44.55	4196700000
+	Soat1	Sterol O-acyltransferase 1	0.0140285	1.47601	A0A087WNN8_MOUSE	2	14.1	25.347	161680000
+	Cct4	T-complex protein 1 subunit delta	0.00735055	1.47236	G5E839_MOUSE	12	33.8	58.066	327250000
+	Srm	Spermidine synthase	0.0109777	1.44871	Q543H0_MOUSE	5	31.5	33.995	58300000
+	C1qbp	Complement component 1 Q subcomponent-binding protein, mitochondrial	0.00491994	1.44516	C1QBP_MOUSE	3	21.9	31.025	572660000
+	Anxa6	Annexin	2.4241e-05	1.44392	F8WIT2_MOUSE	36	63.9	75.288	2149500000
+	Mdh1	Malate dehydrogenase, cytoplasmic	0.00806715	1.4429	MDHC_MOUSE	9	33.5	36.511	3752500000
+	Synpo	Synaptopodin	0.00553172	1.42565	E9Q3E2_MOUSE	2	2.7	117.51	14051000
+	Pkm	Pyruvate kinase PKM	0.00748273	1.39724	KPYM_MOUSE	33	68.7	57.844	8495000000
+	Rps12	40S ribosomal protein S12	0.00328178	1.38053	Q6ZWZ6_MOUSE	10	74.2	14.515	11772000000
+	Vcl	Vinculin	0.00347648	0.749619	VINC_MOUSE	41	52.1	116.72	1970100000
+	Acta1	Actin, alpha cardiac muscle 1;Actin, alpha skeletal muscle	0.000322389	0.740245	ACTC_MOUSE	37	83.3	42.019	115720000000
+	Tpi1	Triosephosphate isomerase	0.00719118	0.727014	H7BXC3_MOUSE	13	49.2	32.191	5284400000
+	Immt	MICOS complex subunit Mic60	0.0066077	0.719438	E9Q800_MOUSE	18	32.2	82.928	430490000
+	Atp5b	ATP synthase subunit beta, mitochondrial	0.000675772	0.716641	ATPB_MOUSE	24	68.1	56.3	15312000000
+	Vdac1	Voltage-dependent anion-selective channel protein 1	0.00251125	0.691598	F2Z471_MOUSE	16	77	30.755	2962500000
+	Atp5f1	ATP synthase F(0) complex subunit B1, mitochondrial	0.0095552	0.68499	AT5F1_MOUSE	3	10.5	28.948	578210000
+	Sptan1	Spectrin alpha chain, non-erythrocytic 1	0.000181247	0.684801	A3KGU5_MOUSE	78	45.5	282.89	735200000
+	Suclg2	Succinyl-CoA ligase [GDP-forming] subunit beta, mitochondrial	0.00805712	0.663756	SUCB2_MOUSE	9	31	41.349	462210000
+	Myl9	Myosin regulatory light polypeptide 9	0.0127078	0.658804	MYL9_MOUSE	10	79.7	19.854	13077000000
+	Myl6	Myosin light polypeptide 6	0.00016623	0.65741	MYL6_MOUSE	13	85.4	16.961	15096000000
+	Pacsin2	Protein kinase C and casein kinase substrate in neurons protein 2	0.0163919	0.65678	PACN2_MOUSE	4	11.1	55.832	251410000
+	Nagk	N-acetyl-D-glucosamine kinase	0.000645729	0.656458	D3YXG2_MOUSE	2	15.7	36.198	379910000
+	Adam10	Disintegrin and metalloproteinase domain-containing protein 10	0.00765843	0.654501	ADA10_MOUSE	2	18.6	16.405	48400000
+	Lpp	Lipoma-preferred partner homolog	0.00226992	0.650237	LPP_MOUSE	14	38.5	52.535	2406900000
+	Itpr3	Inositol 1,4,5-trisphosphate receptor type 3	0.0093362	0.64938	ITPR3_MOUSE	2	1.5	304.27	7330200
+	Slc25a5	ADP/ATP translocase 2;ADP/ATP translocase 2, N-terminally processed	0.00428272	0.64478	ADT2_MOUSE	19	52.3	32.931	4625300000
+	Lama4	Laminin subunit alpha-4	0.00166464	0.640877	LAMA4_MOUSE	11	9.6	201.82	364390000
+	Acat1	Acetyl-CoA acetyltransferase, mitochondrial	0.0129045	0.634784	THIL_MOUSE	11	47.2	44.816	758590000
+	Ckb	Creatine kinase B-type	0.00090442	0.633916	KCRB_MOUSE	22	70.3	42.713	11363000000
+	Plcd1	1-phosphatidylinositol 4,5-bisphosphate phosphodiesterase delta-1	0.0185153	0.630944	PLCD1_MOUSE	6	15.5	85.872	37084000
+	Dctn4	Dynactin subunit 4	0.00194639	0.630732	DCTN4_MOUSE	2	9.1	52.241	23928000
+	Lrba	Lipopolysaccharide-responsive and beige-like anchor protein	0.00710101	0.630077	A0A0A6YXL6_MOUSE	3	2.3	309.37	9576700
+	Golga4	Golgin subfamily A member 4	0.000598866	0.629433	GOGA4_MOUSE	2	1.2	257.56	4296100
+	Snx2	Sorting nexin-2	0.00595333	0.627026	SNX2_MOUSE	6	10	58.47	344990000
+	Gk	Glycerol kinase	0.00899974	0.626656	B1ASZ3_MOUSE	3	5.4	59.832	83499000
+	Endod1	Endonuclease domain-containing 1 protein	0.000738635	0.624157	ENDD1_MOUSE	3	8.2	55.262	72686000
+	Krt8	Keratin, type II cytoskeletal 8	9.19581e-06	0.621659	K2C8_MOUSE	42	62	54.565	14644000000
+	Hspg2		0.000453722	0.615921	B1B0C7_MOUSE	45	17	469.78	469580000
+	Krt18	Keratin, type I cytoskeletal 18	0.000300365	0.613172	K1C18_MOUSE	17	54.1	47.538	1069900000
+	Calm1	Calmodulin	9.16263e-05	0.612679	CALM_MOUSE	7	80.5	16.837	10423000000
+	Cpq	Carboxypeptidase Q	0.0139197	0.607006	CBPQ_MOUSE	2	4.6	50.49	11448000
+	Cnn1	Calponin-1	0.000294408	0.606593	CNN1_MOUSE	18	67	33.355	12632000000
+	Tomm22	Mitochondrial import receptor subunit TOM22 homolog	0.00475949	0.599957	TOM22_MOUSE	3	40.1	15.537	1001100000
+	Mavs	Mitochondrial antiviral-signaling protein	0.00111091	0.597937	MAVS_MOUSE	2	9.5	53.398	47283000
+	Itga5	Integrin alpha-5;Integrin alpha-5 heavy chain;Integrin alpha-5 light chain	0.00562341	0.597459	ITA5_MOUSE	5	6.8	115.04	69124000
+	Abcd3	ATP-binding cassette sub-family D member 3	0.0043451	0.595039	ABCD3_MOUSE	3	8.2	62.697	25256000
+	Cpt2	Carnitine O-palmitoyltransferase 2, mitochondrial	0.0105999	0.590647	A2A8E8_MOUSE	3	9.3	73.98	59217000
+	Sqrdl	Sulfide:quinone oxidoreductase, mitochondrial	0.00787209	0.586646	F6ZKZ3_MOUSE	16	42.7	50.282	623670000
+	Iqgap2	Ras GTPase-activating-like protein IQGAP2	0.02192	0.584392	IQGA2_MOUSE	5	5	180.53	15699000
+	Abhd14b	Alpha/beta hydrolase domain-containing protein 14B	0.00322612	0.582232	A0A087WPF8_MOUSE	5	41.9	22.45	463140000
+	Atp1a1	Sodium/potassium-transporting ATPase subunit alpha-1	0.000136408	0.58064	AT1A1_MOUSE	22	29	112.98	2890600000
+	Muc2	Mucin-2	0.00783538	0.579536	A0A087WSG8_MOUSE	17	10.3	293.43	123600000
+	Tln1	Talin-1	1.56931e-07	0.578431	TLN1_MOUSE	76	44.3	269.82	1641500000
+	Pcca	Propionyl-CoA carboxylase alpha chain, mitochondrial	0.00122515	0.577882	PCCA_MOUSE	9	20.4	79.921	76316000
+	Tagln	Transgelin	1.60262e-06	0.5772	TAGL_MOUSE	18	68.7	22.576	28647000000
+	Flna	Filamin-A	6.14766e-08	0.577047	B7FAU9_MOUSE	110	56.9	280.5	6377900000
+	Aldh1l1	Cytosolic 10-formyltetrahydrofolate dehydrogenase	0.0161035	0.576191	AL1L1_MOUSE	15	24.9	98.708	270150000
+	Fh	Fumarate hydratase, mitochondrial	0.000792173	0.57572	FUMH_MOUSE	10	36.2	50.052	773690000
+	Atp5d	ATP synthase subunit delta, mitochondrial	0.00175898	0.575257	ATPD_MOUSE	3	33.3	17.6	407170000
+	Aspn	Asporin	0.00829373	0.574825	A6H6K1_MOUSE	8	26	42.572	514790000
+	Echs1	Enoyl-CoA hydratase, mitochondrial	3.18149e-05	0.574128	ECHM_MOUSE	3	18.6	31.474	773070000
+	Plec	Plectin	7.20029e-06	0.573491	E9Q3W4_MOUSE	85	26.9	516.43	289240000
+	Mdp1	Magnesium-dependent phosphatase 1	0.00698924	0.57305	MGDP1_MOUSE	3	31.1	18.582	165990000
+	Ndufv3		0.00898669	0.572126	Q3U422_MOUSE	3	11.5	50.498	68354000
+	Ap1m2	AP-1 complex subunit mu-2	0.0012873	0.569896	AP1M2_MOUSE	2	9.2	48.15	146330000
+	Fahd2	Fumarylacetoacetate hydrolase domain-containing protein 2A	0.00861847	0.566074	FAHD2_MOUSE	2	12.1	34.676	106750000
+	Mccc2	Methylcrotonoyl-CoA carboxylase beta chain, mitochondrial	0.0141782	0.562523	B2RUK5_MOUSE	4	9.4	61.378	37953000
+	Slc25a12	Calcium-binding mitochondrial carrier protein Aralar1	0.00271782	0.562292	CMC1_MOUSE	8	18	74.569	85710000
+	Ilk	Integrin-linked protein kinase	0.0139043	0.56209	ILK_MOUSE	9	28.5	51.373	761370000
+	S100a6	Protein S100;Protein S100-A6	0.0016897	0.559064	Q545I9_MOUSE	4	49.4	10.051	228470000
+	Rbbp9	Putative hydrolase RBBP9	0.000825886	0.557672	A2AN96_MOUSE	3	23.7	20.911	257370000
+	Aldh6a1	Methylmalonate-semialdehyde dehydrogenase [acylating], mitochondrial	0.0141804	0.555955	MMSA_MOUSE	3	11.6	57.915	109490000
+	Tha1		0.0254748	0.554534	Q6XPS7_MOUSE	2	6.2	43.496	7824700
+	Smtn	Smoothelin	0.011785	0.554377	D3Z3Q3_MOUSE	11	15.1	103.04	300420000
+	Uqcrfs1	Cytochrome b-c1 complex subunit Rieske, mitochondrial;Cytochrome b-c1 complex subunit 11	0.0037785	0.552579	UCRI_MOUSE	5	22.6	29.367	3842100000
+	Eci1	Enoyl-CoA delta isomerase 1, mitochondrial	3.4276e-05	0.551491	ECI1_MOUSE	4	20.4	32.25	271310000
+	Lamb2	Laminin subunit beta-2	0.00437724	0.550901	LAMB2_MOUSE	15	13.3	196.58	129830000
+	Stim1	Stromal interaction molecule 1	0.00119281	0.550728	STIM1_MOUSE	5	13.6	77.566	108220000
+	Bdh1	D-beta-hydroxybutyrate dehydrogenase, mitochondrial	8.71666e-05	0.550728	BDH_MOUSE	6	18.4	38.299	186490000
+	Atp5o	ATP synthase subunit O, mitochondrial	0.00192371	0.549602	ATPO_MOUSE	8	46.5	23.363	1410200000
+	Fermt2	Fermitin family homolog 2	0.000330119	0.548405	FERM2_MOUSE	7	18.7	77.8	501470000
+	Lama2	Laminin subunit alpha-2	0.0106576	0.547763	LAMA2_MOUSE	5	2.3	343.81	5760400
+	Pygb	Glycogen phosphorylase, brain form	1.67707e-05	0.546879	PYGB_MOUSE	21	32.4	96.729	1197200000
+	Ndufb10	NADH dehydrogenase [ubiquinone] 1 beta subcomplex subunit 10	0.00102362	0.545121	D3YUK4_MOUSE	3	32.2	17.74	88320000
+	Ahnak		2.8202e-06	0.541855	E9Q616_MOUSE	147	53	604.25	1497300000
+	Ndufs1	NADH-ubiquinone oxidoreductase 75 kDa subunit, mitochondrial	0.0190068	0.53747	NDUS1_MOUSE	10	20.1	79.776	276590000
+	Vwa8	von Willebrand factor A domain-containing protein 8	0.00063247	0.536311	VWA8_MOUSE	2	1.9	213.42	14404000
+	Shmt1	Serine hydroxymethyltransferase;Serine hydroxymethyltransferase, cytosolic	0.0132957	0.53486	G3UYY1_MOUSE	2	7.3	48.334	136210000
+	Numa1		0.000841705	0.533652	E9Q7G0_MOUSE	21	19.8	235.63	170030000
+	Sntb2	Beta-2-syntrophin	0.00149527	0.533385	Q542S9_MOUSE	3	6.9	56.381	26774000
+	Ppp1r12c	Protein phosphatase 1 regulatory subunit 12C	0.00174542	0.533269	F6XWD4_MOUSE	2	2.8	76.641	20275000
+	Ahcyl2	Adenosylhomocysteinase;Putative adenosylhomocysteinase 3	0.00168717	0.531385	F8WGT1_MOUSE	3	8.7	45.055	21609000
+	Serpinb6	Serpin B6	0.000110984	0.530034	F8WIV2_MOUSE	8	31.5	42.598	813090000
+	Abi1	Abl interactor 1	0.0131268	0.526468	ABI1_MOUSE	2	8.1	43.174	35369000
+	Ppp3ca	Serine/threonine-protein phosphatase 2B catalytic subunit alpha isoform	0.00564872	0.524132	PP2BA_MOUSE	2	5.5	57.614	24076000
+	Tpm2	Tropomyosin beta chain	2.79254e-05	0.522843	A2AIM4_MOUSE	41	79.9	32.957	10080000000
+	Hbb-b1	Hemoglobin subunit beta-1	0.0006665	0.517826	A8DUK4_MOUSE	15	95.2	15.84	20996000000
+	Uqcrh	Cytochrome b-c1 complex subunit 6, mitochondrial	0.00114425	0.517079	QCR6_MOUSE	2	47.2	10.435	2533100000
+	Hdhd3	Haloacid dehalogenase-like hydrolase domain-containing protein 3	0.00799834	0.514445	HDHD3_MOUSE	2	10.8	28.027	59594000
+	Flnc	Filamin-C	8.13823e-06	0.514117	D3YW87_MOUSE	50	28.4	287.36	648150000
+	Lama5	Laminin subunit alpha-5	0.000304747	0.512696	LAMA5_MOUSE	12	5.9	404.05	53876000
+	Cdh1	Cadherin-1;E-Cad/CTF1;E-Cad/CTF2;E-Cad/CTF3	0.00134184	0.512211	CADH1_MOUSE	6	12.7	98.283	169110000
+	Galm	Aldose 1-epimerase	0.00301926	0.508603	F6XWR4_MOUSE	2	13.5	37.798	86745000
+	Pkm	Pyruvate kinase PKM	0.00010283	0.506917	KPYM_MOUSE	33	69.7	57.984	518150000
+	Ndufv2	NADH dehydrogenase [ubiquinone] flavoprotein 2, mitochondrial	0.000143028	0.506359	NDUV2_MOUSE	6	31.5	27.285	411260000
+	Ces1d	Carboxylesterase 1D	0.00279145	0.506072	CES1D_MOUSE	3	9	61.787	104900000
+	Pa2g4	Proliferation-associated protein 2G4	0.000416438	0.506011	D3YVH7_MOUSE	6	24.6	43.698	633520000
+	Bcam	Basal cell adhesion molecule	0.000857097	0.505465	BCAM_MOUSE	2	17.6	21.058	120920000
+	Ces2c	Acylcarnitine hydrolase	0.0110377	0.504999	EST2C_MOUSE	4	9.7	62.269	144250000
+	Ldhb	L-lactate dehydrogenase B chain;L-lactate dehydrogenase	0.000611618	0.499172	D3Z7F0_MOUSE	8	27.5	36.572	146240000
+	Alb	Serum albumin	3.10907e-05	0.493852	ALBU_MOUSE	30	55.4	68.692	5990100000
+	Eif1	Eukaryotic translation initiation factor 1;Eukaryotic translation initiation factor 1b	0.0320177	0.491107	EIF1_MOUSE	4	67.3	12.746	1353600000
+	Tomm40	Mitochondrial import receptor subunit TOM40 homolog	0.0206705	0.489635	TOM40_MOUSE	3	13.6	37.895	125580000
+	Lpo		0.0411822	0.48558	Q5SW46_MOUSE	3	6.3	80.123	10467000
+	Ahnak2		1.38443e-05	0.485183	E9PYB0_MOUSE	8	16.1	166.49	156380000
+	Dhrs4	Dehydrogenase/reductase SDR family member 4	4.05481e-05	0.484914	DHRS4_MOUSE	3	12.5	29.884	194110000
+	Aldh1a1	Retinal dehydrogenase 1	0.00043461	0.484534	AL1A1_MOUSE	12	33.5	54.467	505240000
+	Hk1	Hexokinase;Hexokinase-1	1.06493e-05	0.481724	G3UVV4_MOUSE	18	27.8	101.87	308430000
+	Krt19	Keratin, type I cytoskeletal 19	4.43384e-08	0.481427	B1AQ78_MOUSE	26	75.2	44.541	14658000000
+	Crat	Carnitine O-acetyltransferase	0.00137953	0.480654	B7ZDD7_MOUSE	2	11.7	23.493	37598000
+	Mut	Methylmalonyl-CoA mutase, mitochondrial	0.000105339	0.480031	MUTA_MOUSE	7	15.5	82.843	186040000
+	Sestd1	SEC14 domain and spectrin repeat-containing protein 1	0.0104988	0.478423	SESD1_MOUSE	2	4	79.375	42876000
+	Ptrf	Polymerase I and transcript release factor	0.00201902	0.47623	PTRF_MOUSE	9	32.9	43.953	974640000
+	Nans		1.78213e-05	0.47472	Q99J77_MOUSE	14	35.7	40.024	3123000000
+	Acly	ATP-citrate synthase	2.39216e-07	0.472908	ACLY_MOUSE	24	34.7	120.79	698410000
+	Ndufs5	NADH dehydrogenase [ubiquinone] iron-sulfur protein 5;NADH dehydrogenase [ubiquinone] iron-sulfur protein 5, N-terminally processed	0.000740935	0.471183	B1ARW4_MOUSE	2	16.5	10.909	305810000
+	Prkca	Protein kinase C;Protein kinase C alpha type;Protein kinase C beta type	0.00136641	0.469612	KPCA_MOUSE	4	8.3	76.823	46801000
+	Gbe1	1,4-alpha-glucan-branching enzyme	0.00646383	0.467903	F6ZHD8_MOUSE	4	9.7	75.649	36777000
+	Myh14	Myosin-14	2.03892e-11	0.466999	K3W4R2_MOUSE	45	29.8	228.58	751890000
+	Msrb3	Methionine-R-sulfoxide reductase B3, mitochondrial	0.0342507	0.466119	D3YUC9_MOUSE	2	31.6	12.058	118830000
+	Acss2	Acetyl-coenzyme A synthetase, cytoplasmic	0.000316789	0.46018	A2AQN4_MOUSE	2	5.8	79.343	71184000
+	Ttc38	Tetratricopeptide repeat protein 38	2.84538e-05	0.457537	TTC38_MOUSE	7	21.5	52.223	141140000
+	Sdha	Succinate dehydrogenase [ubiquinone] flavoprotein subunit, mitochondrial	0.0128792	0.455758	SDHA_MOUSE	12	35.8	72.585	320050000
+	Gss	Glutathione synthetase	1.11751e-07	0.453156	A2AQN9_MOUSE	5	15.6	52.246	308490000
+	Ctnnd1	Catenin delta-1	0.000107384	0.449443	CTND1_MOUSE	10	23.3	67.935	319440000
+	H2afy2	Core histone macro-H2A.2	0.000123152	0.447876	H2AW_MOUSE	3	14	40.092	327660000
+	Ush1c	Harmonin	0.000402198	0.446326	D6RIM8_MOUSE	2	5.8	57.843	11849000
+	Pccb	Propionyl-CoA carboxylase beta chain, mitochondrial	0.00888219	0.441223	E9Q1J7_MOUSE	3	8.3	58.408	65290000
+	Tpm1		1.37899e-09	0.437629	B7ZNL3_MOUSE	51	88	32.637	28752000000
+	Hspa1a	Heat shock 70 kDa protein 1A;Heat shock 70 kDa protein 1B	0.000551899	0.437405	HS71A_MOUSE	12	22.5	70.078	622660000
+	Hspb1	Heat shock protein beta-1	0.00016906	0.437147	D3YZ06_MOUSE	12	74.2	23.014	2781800000
+	Gsdmdc1	Gasdermin-D	0.000229541	0.432967	GSDMD_MOUSE	4	11.3	53.237	104070000
+	Lmod1	Leiomodin-1	0.000155364	0.430824	F8VPR1_MOUSE	4	10.9	66.267	154160000
+	Mecr	Trans-2-enoyl-CoA reductase, mitochondrial	0.000567414	0.428438	MECR_MOUSE	3	9.7	40.342	296920000
+	Ogn	Mimecan	1.12769e-06	0.427676	MIME_MOUSE	5	19.8	34.012	917070000
+	Prkacb	cAMP-dependent protein kinase catalytic subunit beta	0.014312	0.426583	H6TMF5_MOUSE	3	14.2	39.449	45506000
+	Marc2	Mitochondrial amidoxime reducing component 2	6.51014e-06	0.425597	MARC2_MOUSE	4	15.7	38.194	98992000
+	Papss2	Bifunctional 3-phosphoadenosine 5-phosphosulfate synthase 2;Sulfate adenylyltransferase;Adenylyl-sulfate kinase	0.000925934	0.424398	PAPS2_MOUSE	6	15.9	70.35	229200000
+	Nptn	Neuroplastin	4.90772e-05	0.416062	A0A0A0MQN8_MOUSE	2	10	24.293	209530000
+	haemaglobin alpha 2	Hemoglobin subunit alpha	2.37274e-06	0.410482	HBA_MOUSE	10	90.1	15.112	22850000000
+	Pgm5	Phosphoglucomutase-like protein 5	4.87237e-05	0.407149	PGM5_MOUSE	13	36.2	62.219	716620000
+	Plin4	Perilipin-4	0.0175513	0.404418	PLIN4_MOUSE	5	11	100.77	37550000
+	Nme1	Nucleoside diphosphate kinase;Nucleoside diphosphate kinase A	0.0111787	0.404037	NDKA_MOUSE	9	67.8	17.208	197800000
+	Atp5c1	ATP synthase subunit gamma;ATP synthase subunit gamma, mitochondrial	2.69439e-06	0.403942	ATPG_MOUSE	5	22.6	30.255	1090900000
+	Uqcrb	Cytochrome b-c1 complex subunit 7	0.0017112	0.403413	Q9CQB4_MOUSE	5	34.2	13.561	2117100000
+	Svil	Supervillin	0.000718836	0.400022	E9Q3Z5_MOUSE	7	7.3	230.42	20443000
+	Myo7b	Unconventional myosin-VIIb	8.24746e-06	0.39962	MYO7B_MOUSE	4	3.3	240.86	20934000
+	Tns1		0.000810289	0.399036	A0A087WQ94_MOUSE	17	23.5	181.79	365750000
+	Aco2	Aconitate hydratase, mitochondrial	0.000343257	0.397865	ACON_MOUSE	23	36.9	85.462	1953800000
+	Slc25a10	Mitochondrial dicarboxylate carrier	7.30735e-06	0.396214	DIC_MOUSE	2	11.8	31.715	35980000
+	Cald1		1.61774e-07	0.393657	D3Z6I7_MOUSE	13	13.5	89.272	1674200000
+	Myh11		2.84021e-09	0.391097	E9QPE7_MOUSE	171	64.4	223.35	18672000000
+	Lmna	Prelamin-A/C;Lamin-A/C	1.69492e-08	0.390036	LMNA_MOUSE	27	47.1	74.237	1922700000
+	Sfn	14-3-3 protein sigma	2.96101e-07	0.384395	1433S_MOUSE	4	23.4	27.706	514680000
+	Synpo2		1.50855e-05	0.383017	D3YVV9_MOUSE	15	21.6	129.63	247380000
+	Aoc3	Membrane primary amine oxidase	1.61246e-06	0.37991	A2A4I8_MOUSE	12	25.6	69.526	1103000000
+	Ehd2	EH domain-containing protein 2	9.1094e-05	0.378433	EHD2_MOUSE	13	34.3	61.174	927900000
+	Etfb	Electron transfer flavoprotein subunit beta	7.4879e-09	0.375996	ETFB_MOUSE	7	34.9	27.623	817580000
+	Postn	Periostin	5.34367e-09	0.373231	POSTN_MOUSE	27	44.4	87.098	1716000000
+	Csrp1	Cysteine and glycine-rich protein 1	1.54437e-07	0.369488	CSRP1_MOUSE	10	60.6	20.583	10244000000
+	Palld	Palladin	8.17391e-05	0.368059	D3Z1J5_MOUSE	6	16.3	72.367	601950000
+	Dmd	Dystrophin	0.00148207	0.366656	DMD_MOUSE	11	4.6	425.83	8646600
+	Pigr	Polymeric immunoglobulin receptor;Secretory component	0.000401051	0.362497	PIGR_MOUSE	6	15.3	84.998	128000000
+	Pc	Pyruvate carboxylase;Pyruvate carboxylase, mitochondrial	9.4796e-05	0.356415	E9QPD7_MOUSE	8	9.7	129.7	56817000
+	Aldh2	Aldehyde dehydrogenase, mitochondrial	2.61048e-06	0.354808	ALDH2_MOUSE	21	52.8	56.537	3447400000
+	Eml1	Echinoderm microtubule-associated protein-like 1	1.65619e-05	0.347851	D3Z4J9_MOUSE	3	6	76.762	9047100
+	Tst	Sulfurtransferase;Thiosulfate sulfurtransferase	9.95589e-06	0.347802	Q545S0_MOUSE	3	14.5	33.466	515660000
+	Gstm1	Glutathione S-transferase Mu 1	5.49591e-07	0.346256	A2AE89_MOUSE	11	46.3	25.97	1339900000
+	Sdhb	Succinate dehydrogenase [ubiquinone] iron-sulfur subunit, mitochondrial	7.04839e-08	0.34575	SDHB_MOUSE	4	11.7	31.814	181440000
+	Tpm1	Tropomyosin alpha-1 chain	7.79453e-07	0.342181	E9Q452_MOUSE	51	83.7	37.412	101760000
+	Fmo2	Dimethylaniline monooxygenase [N-oxide-forming] 2	0.000425451	0.339069	FMO2_MOUSE	4	13.1	60.974	105490000
+	Pdlim3	PDZ and LIM domain protein 3	1.15529e-06	0.327726	PDLI3_MOUSE	5	31	34.299	1162700000
+	2200002D01Rik		2.51194e-07	0.32649	Q9D809_MOUSE	2	22.8	12.123	1648700000
+	Hexb	Beta-hexosaminidase;Beta-hexosaminidase subunit beta	0.00450391	0.323539	HEXB_MOUSE	2	4.9	61.115	69471000
+	Cdh17	Cadherin-17	8.17937e-06	0.320848	A2AKS7_MOUSE	14	29.1	91.644	618860000
+	Gls	Glutaminase kidney isoform, mitochondrial	0.000781718	0.318717	D3Z7P4_MOUSE	2	6.3	54.781	51287000
+	Gsto1	Glutathione S-transferase omega-1;Glutathione S-transferase omega-2	2.69948e-07	0.309118	D3Z1Q9_MOUSE	4	15.4	27.497	473940000
+	Mylk	Myosin light chain kinase, smooth muscle;Myosin light chain kinase, smooth muscle, deglutamylated form	5.81715e-08	0.308096	B1B1A8_MOUSE	26	15.4	213.61	497490000
+	Upf1	Regulator of nonsense transcripts 1	0.0419122	0.306248	RENT1_MOUSE	3	3.7	122.66	9403400
+	Ppp1r14a	Protein phosphatase 1 regulatory subunit 14A	0.000906463	0.302377	PP14A_MOUSE	5	53.1	16.649	349940000
+	Epcam	Epithelial cell adhesion molecule	6.20283e-07	0.29739	EPCAM_MOUSE	10	43.2	35.019	3248000000
+	6330403A02Rik	Protein stum homolog	7.83033e-07	0.295459	J3QP43_MOUSE	2	25.5	15.021	300650000
+	Synm	Synemin	1.35809e-06	0.294327	SYNEM_MOUSE	34	30.6	173.21	612820000
+	Acaa2	3-ketoacyl-CoA thiolase, mitochondrial	5.13689e-07	0.293113	THIM_MOUSE	10	43.8	41.829	1133500000
+	Dld	Dihydrolipoyl dehydrogenase, mitochondrial	2.24528e-09	0.291646	DLDH_MOUSE	7	18.1	54.272	155200000
+	Fhl1	Four and a half LIM domains protein 1	1.17525e-10	0.283557	A2AEX6_MOUSE	8	28.7	33.563	374770000
+	Abcb1a	Multidrug resistance protein 1A;Multidrug resistance protein 1B	0.00618543	0.27829	B2RUR3_MOUSE	2	2.4	140.64	19831000
+			0.0122982	0.272825		2	16.9	15.184	922640000
+	Maoa	Amine oxidase [flavin-containing] A	5.1167e-08	0.263846	AOFA_MOUSE	7	16.3	59.601	241690000
+	Ckm	Creatine kinase M-type	0.000166131	0.263158	A2RTA0_MOUSE	12	40.7	43.044	263990000
+	Abat	4-aminobutyrate aminotransferase, mitochondrial	0.0117104	0.252886	GABT_MOUSE	7	23	50.236	228940000
+	Jph2	Junctophilin-2	3.27228e-09	0.248469	JPH2_MOUSE	2	5.6	74.691	22648000
+	Ca1	Carbonic anhydrase 1	1.74522e-08	0.247404	CAH1_MOUSE	11	72.8	28.33	4269900000
+	Cryl1	Lambda-crystallin homolog	8.87176e-10	0.244811	A7VMV2_MOUSE	5	29.5	35.208	388880000
+	Tgfb1i1	Transforming growth factor beta-1-induced transcript 1 protein	3.06302e-09	0.235629	E9Q1D5_MOUSE	5	22.4	45.266	176710000
+	Vps11	Vacuolar protein sorting-associated protein 11 homolog	0.00186801	0.233034	VPS11_MOUSE	2	3.8	107.72	16543000
+	Ppp1r1b	Protein phosphatase 1 regulatory subunit 1B	8.14704e-10	0.221485	PPR1B_MOUSE	4	30.4	21.78	664870000
+	Adh1	Alcohol dehydrogenase 1	3.00345e-06	0.216712	ADH1_MOUSE	13	56.5	39.771	6083600000
+	Iars2	Isoleucine--tRNA ligase, mitochondrial	7.58054e-11	0.216517	E9PWN2_MOUSE	9	14.7	112.8	129760000
+	Myo6	Unconventional myosin-VI	1.56531e-11	0.216376	E9PVU0_MOUSE	14	15.1	144.77	335930000
+	Myo15b		0.00316089	0.198629	F6V1P1_MOUSE	3	1.8	332.97	2248400
+	Aldh1b1	Aldehyde dehydrogenase X, mitochondrial	2.08862e-08	0.195033	AL1B1_MOUSE	15	29.7	57.552	1784700000
+	Tppp3	Tubulin polymerization-promoting protein family member 3	1.35067e-09	0.190773	TPPP3_MOUSE	4	30.1	18.965	3261800000
+	Ethe1	Persulfide dioxygenase ETHE1, mitochondrial	1.31644e-12	0.183666	ETHE1_MOUSE	7	48.8	27.738	1108100000
+	Prdx6	Peroxiredoxin-6	1.27741e-07	0.183145	D3Z0Y2_MOUSE	23	80.4	24.826	12504000000
+	Hspb6	Heat shock protein beta-6	2.22485e-07	0.178956	HSPB6_MOUSE	2	14.8	17.521	164910000
+	Cnnm4	Metal transporter CNNM4	0.000631074	0.176253	CNNM4_MOUSE	3	5.6	86.625	9858300
+	Entpd2	Ectonucleoside triphosphate diphosphohydrolase 2	4.33731e-08	0.155542	ENTP2_MOUSE	2	5.1	54.319	55019000
+	Ugt2b34		2.91763e-08	0.147971	E9PZ30_MOUSE	2	5	50.143	86783000
+	Scin	Adseverin	7.4848e-06	0.145062	ADSV_MOUSE	6	13.3	80.253	195530000
+	Chdh	Choline dehydrogenase, mitochondrial	0.00640546	0.142891	CHDH_MOUSE	2	7.2	66.414	30739000
+	Ca2	Carbonic anhydrase 2	2.75613e-13	0.1408	CAH2_MOUSE	11	59.2	29.032	4514400000
+	Mcpt4	Mast cell protease 4	3.31734e-08	0.132314	MCPT4_MOUSE	6	31.7	27.196	372590000
+	Clca1	Calcium-activated chloride channel regulator 1	1.29536e-06	0.114069	CLCA1_MOUSE	14	23.2	100.07	244160000
+	Ckmt1	Creatine kinase U-type, mitochondrial	8.23759e-09	0.113069	A2ARP5_MOUSE	17	41.6	47.003	6318200000
+	Zg16	Zymogen granule membrane protein 16	0.00064992	0.110245	ZG16_MOUSE	2	30.5	18.209	225600000
+	Sult1a1	Sulfotransferase;Sulfotransferase 1A1	6.53025e-07	0.100674	D3Z3G5_MOUSE	5	24.1	33.885	292380000
+	Hao2	Hydroxyacid oxidase 2	0.00132853	0.0977493	HAOX2_MOUSE	7	23.2	38.699	344750000
+	Eno3	Beta-enolase;Enolase	2.46933e-07	0.083097	ENOB_MOUSE	15	49.5	47.024	525150000
+	Fcgbp		3.55525e-09	0.0820268	E9Q0B5_MOUSE	21	13.9	275.24	268540000
+	Selenbp1	Selenium-binding protein 1;Selenium-binding protein 2	5.50047e-12	0.0683569	G3UYY2_MOUSE	21	61.4	52.513	1451500000
+	Adgb	Androglobin	1.89789e-08	0.0576954	ADGB_MOUSE	2	1.6	185.69	266780000

## Sheet: Table S4 MS Ileum
Supplementary Table 4: Quantitative proteome analysis of Ileum
C: Student's T-test Significant KO_WT	T: Gene name	C: Protein name	p-value	Max regulation (fold)	T: UniProt names	N: Peptides	N: Sequence coverage [%]	N: Mol. weight [kDa]	N: iBAQ
+	Stat1	Signal transducer and activator of transcription;Signal transducer and activator of transcription 1	1.84374e-11	37.1261	A0A087WSP5_MOUSE	25	40.2	87.314	341750000
+	Iigp1	Interferon-inducible GTPase 1	3.38267e-05	24.5337	IIGP1_MOUSE	13	40.2	47.571	179480000
+	Upp1	Uridine phosphorylase;Uridine phosphorylase 1	2.98435e-05	11.5224	E9Q391_MOUSE	6	42.1	34.086	617560000
+	Pla2g4c		0.00372135	10.6131	Q08EC7_MOUSE	21	36.5	67.881	255230000
+	Actg1	Actin, cytoplasmic 2;Actin, cytoplasmic 2, N-terminally processed	0.000317775	10.1762	ACTG_MOUSE	36	90.1	41.792	16883000000
+	Ighg1	Ig gamma-1 chain C region secreted form;Ig gamma-1 chain C region, membrane-bound form	1.87741e-07	9.89178	A0A075B5P4_MOUSE	6	17.6	35.633	882580000
+	Atp5d	ATP synthase subunit delta, mitochondrial	0.000352842	9.87157	ATPD_MOUSE	2	13.7	17.6	215040000
+	Igh-1a;Ighg	Ig gamma-2A chain C region, A allele;Ig gamma-2A chain C region, membrane-bound form	5.44365e-06	9.71235	GCAA_MOUSE	3	15.2	36.389	383710000
+	Hist1h4a;Hist2h4	Histone H4	1.47326e-05	7.92263	B2RTM0_MOUSE	12	57.3	11.367	60967000000
+	Pgk1	Phosphoglycerate kinase;Phosphoglycerate kinase 1	0.000168955	7.84205	PGK1_MOUSE	18	65.2	44.55	712820000
+	H2afj;Hist1h2aa;Hist1h2ab;Hist1h2ad;Hist1h2af;Hist1h2ah;Hist1h2ak;Hist3h2a	Histone H2A;Histone H2A type 1;Histone H2A type 1-F;Histone H2A type 1-H;Histone H2A type 1-K;Histone H2A type 3;Histone H2A.J	0.00040071	7.69889	A2AB79_MOUSE	7	37.3	13.66	26159000000
+	Eef1a1	Elongation factor 1-alpha;Elongation factor 1-alpha 1	6.84526e-05	7.57707	D3YZ68_MOUSE	17	51.7	50.113	2736000000
+	haemaglobin alpha 2;Hba	Hemoglobin subunit alpha	0.000375085	6.82505	HBA_MOUSE	9	88.7	15.112	15178000000
+	Anxa6	Annexin;Annexin A6	0.000616709	6.7072	ANXA6_MOUSE	37	58.4	75.884	1645700000
+	Myl6	Myosin light polypeptide 6	0.00281864	6.25348	MYL6_MOUSE	11	77.5	16.961	12163000000
+	Gm5428;Rpl6	60S ribosomal protein L6	2.18998e-05	6.22788	E9PUX4_MOUSE	6	23.3	33.509	316850000
+	Arf6	ADP-ribosylation factor 6	0.000924145	6.12322	ARF6_MOUSE	3	26.9	20.082	84495000
+	Vps13d		0.000580337	6.10047	B1ART1_MOUSE	3	1.6	356.2	174810000
+	Cd74	H-2 class II histocompatibility antigen gamma chain	6.93138e-10	5.92666	HG2A_MOUSE	7	45.1	24.454	296430000
+	Hpx	Hemopexin	0.00012087	5.89475	HEMO_MOUSE	12	26.3	51.317	325320000
+	Arf1;Arf2;Arf3	ADP-ribosylation factor 1;ADP-ribosylation factor 2;ADP-ribosylation factor 3	0.000177178	5.87973	ARF1_MOUSE	8	58.6	20.601	1155900000
+	H3f3a;Hist1h3a;Hist1h3b;Hist2h3b	Histone H3;Histone H3.1;Histone H3.2	0.000962388	5.66498	B9EI85_MOUSE	8	49.3	15.388	2252700000
+	H2-L	H-2 class I histocompatibility antigen, L-D alpha chain	4.24815e-11	5.42962	HA1L_MOUSE	9	30.4	40.711	996930000
+	Cct5	T-complex protein 1 subunit epsilon	4.17052e-07	5.40431	TCPE_MOUSE	17	46.6	59.623	246080000
+	Hp	Haptoglobin;Haptoglobin alpha chain;Haptoglobin beta chain	3.71005e-07	5.31902	HPT_MOUSE	11	28.8	38.752	212830000
+	Gm9493;Rps7	40S ribosomal protein S7	0.000168182	5.27178	F6SVV1_MOUSE	7	43.8	21.882	504290000
+	Ywhae	14-3-3 protein epsilon	0.00359311	5.2407	1433E_MOUSE	19	62.7	29.174	2477800000
+	Acot7	Cytosolic acyl coenzyme A thioester hydrolase	1.44664e-05	5.07877	BACH_MOUSE	4	14.3	42.826	72733000
+	Hist1h2ba;Hist1h2bc;Hist1h2bh;Hist1h2bm;Hist2h2bb;Hist2h2be	Histone H2B;Histone H2B type 1-A;Histone H2B type 1-C/E/G;Histone H2B type 1-H;Histone H2B type 1-M;Histone H2B type 2-B;Histone H2B type 2-E	0.0042377	5.06064	B2RTK3_MOUSE	9	60.3	13.936	3369800000
+	Gm4978;Rpl7a	60S ribosomal protein L7a	2.66097e-07	5.03178	F6VBB8_MOUSE	10	33.8	29.976	623720000
+	Slc25a5	ADP/ATP translocase 2;ADP/ATP translocase 2, N-terminally processed	3.90823e-07	4.82822	ADT2_MOUSE	17	55	32.931	940660000
+	Acta1;Actc1	Actin, alpha cardiac muscle 1;Actin, alpha skeletal muscle	0.000440941	4.72856	ACTC_MOUSE	36	77.5	42.019	55186000000
+	Tubb4a;Tubb4b	Tubulin beta-4A chain;Tubulin beta-4B chain	0.00135347	4.69804	TBB4A_MOUSE	21	61.3	49.83	2709800000
+	Hsp90b1	Endoplasmin	0.000195749	4.68422	ENPL_MOUSE	38	50.2	92.475	1976300000
+	Tpm1		0.00511517	4.65322	F8WID5_MOUSE	42	76.1	37.412	9644500000
+	Rps13	40S ribosomal protein S13	0.0082355	4.63163	Q5BLJ7_MOUSE	7	37.9	16.142	1899100000
+	Trim28	Transcription intermediary factor 1-beta	3.04572e-05	4.55607	TIF1B_MOUSE	7	13.1	88.846	53385000
+	Pfn1	Profilin;Profilin-1	0.00448023	4.52557	PROF1_MOUSE	10	85	14.957	5971300000
+	Wars	T1-TrpRS;T2-TrpRS;Tryptophan--tRNA ligase, cytoplasmic	0.0012392	4.50304	SYWC_MOUSE	20	52.6	53.64	333980000
+	Tagln	Transgelin	1.06733e-05	4.46073	TAGL_MOUSE	19	73.6	22.576	8986900000
+	Sec11a	Signal peptidase complex catalytic subunit SEC11;Signal peptidase complex catalytic subunit SEC11A	1.57819e-07	4.45526	D3YTS1_MOUSE	3	16.5	19.569	70383000
+	Rpl5	60S ribosomal protein L5	0.0153847	4.43895	D3YYV8_MOUSE	7	23.6	34.4	366110000
+	Msn	Moesin	0.000100758	4.42341	MOES_MOUSE	21	35.4	67.766	321760000
+	Cct2	T-complex protein 1 subunit beta	0.000624324	4.39173	Q542X7_MOUSE	21	55.3	57.477	380870000
+	Cltc	Clathrin heavy chain;Clathrin heavy chain 1	0.0013014	4.37778	CLH1_MOUSE	51	39.2	191.98	518030000
+	Cnn1	Calponin-1	0.00184081	4.3732	CNN1_MOUSE	14	56.2	33.355	3246600000
+	Prpf8	Pre-mRNA-processing-splicing factor 8	8.1313e-05	4.35366	PRP8_MOUSE	26	18.2	273.61	32941000
+	Cps1	Carbamoyl-phosphate synthase [ammonia], mitochondrial	0.00577404	4.27697	CPSM_MOUSE	37	36	164.62	307090000
+	Ilk	Integrin-linked protein kinase	0.0309457	4.26868	ILK_MOUSE	7	25.2	51.373	132580000
+	Atp5b	ATP synthase subunit beta, mitochondrial	0.00314087	4.25005	ATPB_MOUSE	24	66.7	56.3	4456800000
+	Anxa4	Annexin;Annexin A4	6.80472e-05	4.23482	ANXA4_MOUSE	16	41.7	35.915	1133200000
+	Gbp7		0.000355631	4.22321	Q91Z40_MOUSE	3	6.9	72.72	16379000
+	Psme1	Proteasome activator complex subunit 1	0.0132706	4.22224	G3UWN9_MOUSE	12	41.6	27.411	1491800000
+	Pfkp	ATP-dependent 6-phosphofructokinase;ATP-dependent 6-phosphofructokinase, platelet type	0.00162682	4.19293	PFKAP_MOUSE	14	22.3	85.546	267490000
+	Csrp1	Cysteine and glycine-rich protein 1	0.0364762	4.12833	CSRP1_MOUSE	8	54.9	20.583	762550000
+	Aldh1b1	Aldehyde dehydrogenase X, mitochondrial	0.000350494	4.01347	AL1B1_MOUSE	25	55.3	57.552	1788400000
+	Synpo2	Synaptopodin-2	0.0019226	3.89588	D3YVV9_MOUSE	15	17.8	129.63	77379000
+	Gbp2	Interferon-induced guanylate-binding protein 2	2.54871e-06	3.87555	GBP2_MOUSE	11	19.9	66.739	345370000
+	Tln1	Talin-1	0.00175752	3.85297	TLN1_MOUSE	69	41.8	269.82	298270000
+	Rpl13	60S ribosomal protein L13	9.83785e-05	3.83607	RL13_MOUSE	8	32.7	24.305	419650000
+	Rpl27a	60S ribosomal protein L27a	0.00807756	3.81491	RL27A_MOUSE	5	31.1	16.605	279230000
+	Anxa1	Annexin;Annexin A1	0.000723086	3.75497	ANXA1_MOUSE	14	45.7	38.734	433370000
+	Rpl7	60S ribosomal protein L7	0.000346633	3.72206	F6XI62_MOUSE	11	33	31.419	276160000
+	H2-K1	H-2 class I histocompatibility antigen, K-K alpha chain;H-2 class I histocompatibility antigen, K-Q alpha chain;H-2 class I histocompatibility antigen, K-W28 alpha chain	3.33465e-08	3.71481	HA1K_MOUSE	8	28.3	41.103	147890000
+	Prdx6	Peroxiredoxin-6	6.57628e-05	3.69704	D3Z0Y2_MOUSE	18	80.4	24.826	1305000000
+	Tuba1b	Tubulin alpha-1B chain	3.16731e-05	3.67456	TBA1B_MOUSE	23	63.6	50.151	6484300000
+	Pycard	Apoptosis-associated speck-like protein containing a CARD	2.41207e-06	3.61055	ASC_MOUSE	9	51.3	21.458	1980200000
+	Rps12	40S ribosomal protein S12	0.00218369	3.55867	Q6ZWZ6_MOUSE	5	46.2	14.515	1171300000
+	Hbb-b1;Hbbt1	Hemoglobin subunit beta-1	0.00101836	3.54391	A8DUK4_MOUSE	13	83.7	15.84	13023000000
+	Gdi2	Rab GDP dissociation inhibitor beta	0.000887626	3.49206	GDIB_MOUSE	19	50.1	50.537	593870000
+	Rpn1	Dolichyl-diphosphooligosaccharide--protein glycosyltransferase subunit 1	3.26062e-05	3.45928	RPN1_MOUSE	20	41.6	68.527	485280000
+	Ifi47		0.000162802	3.45805	Q61635_MOUSE	15	47.6	46.784	129960000
+	Pdia4	Protein disulfide-isomerase A4	0.000447775	3.45001	PDIA4_MOUSE	26	41	72.369	642620000
+	Rps8	40S ribosomal protein S8	1.81803e-07	3.44934	Q497E9_MOUSE	8	34.6	24.205	858930000
+	Sorbs1	Sorbin and SH3 domain-containing protein 1	0.0002329	3.44757	D3Z5J3_MOUSE	13	22.3	82.86	48647000
+	Lgals4	Galectin;Galectin-4	1.11972e-05	3.41591	LEG4_MOUSE	16	59.3	33.944	5705100000
+	Hsp90aa1	Heat shock protein HSP 90-alpha	0.00101051	3.39006	HS90A_MOUSE	28	33.6	84.787	795160000
+	Hspa4	Heat shock 70 kDa protein 4	0.0132935	3.37643	HSP74_MOUSE	17	26.8	94.208	202620000
+	Arpc2	Actin-related protein 2/3 complex subunit 2	0.0016211	3.37335	ARPC2_MOUSE	12	59	34.357	721610000
+	Hist1h1e	Histone H1.4	0.000279248	3.34642	H14_MOUSE	10	32.4	21.977	4453400000
+	Synm	Synemin	0.00051663	3.32135	SYNEM_MOUSE	39	39.6	140.87	248430000
+	Stip1	Stress-induced-phosphoprotein 1	0.000376383	3.3168	STIP1_MOUSE	18	34.3	62.581	239900000
+	Ube2n	Ubiquitin-conjugating enzyme E2 N	0.000429378	3.30734	A2RTT4_MOUSE	5	43.4	17.138	396190000
+	Rab7;Rab7a	Ras-related protein Rab-7a	0.0253449	3.28766	Q4FJQ0_MOUSE	6	32.9	23.489	369610000
+	Ctsc	Dipeptidyl peptidase 1;Dipeptidyl peptidase 1 exclusion domain chain;Dipeptidyl peptidase 1 heavy chain;Dipeptidyl peptidase 1 light chain	1.59085e-06	3.28126	CATC_MOUSE	3	9.7	52.376	42585000
+	Lpp	Lipoma-preferred partner homolog	1.99365e-05	3.2764	LPP_MOUSE	17	42.4	65.89	337960000
+	Hist1h1c	Histone H1.2	0.00832511	3.25557	H12_MOUSE	9	27.8	21.266	155650000
+	D1Pas1;Ddx3x	ATP-dependent RNA helicase DDX3X;Putative ATP-dependent RNA helicase Pl10	0.0108653	3.2067	B9EIA2_MOUSE	12	21.1	73.14	94913000
+	Gm5611;Npm1	Nucleophosmin	3.12558e-07	3.19762	E9Q5T3_MOUSE	6	31.8	29.524	1130100000
+	Rpl23a	60S ribosomal protein L23a	2.3855e-05	3.15933	Q5M9M5_MOUSE	8	34.6	17.695	271580000
+	Slc25a4	ADP/ATP translocase 1	0.000122891	3.1445	ADT1_MOUSE	18	52	32.904	1099600000
+	C3	Acylation stimulating protein;C3a anaphylatoxin;C3-beta-c;Complement C3;Complement C3 alpha chain;Complement C3 beta chain;Complement C3b alpha' chain;Complement C3c alpha' chain fragment 1;Complement C3c alpha' chain fragment 2;Complement C3d fragment;Complement C3dg fragment;Complement C3f fragment;Complement C3g fragment	3.21781e-07	3.11722	CO3_MOUSE	29	25.3	186.48	91632000
+	Gm15013;Rps4x	40S ribosomal protein S4;40S ribosomal protein S4, X isoform	0.00065884	3.11366	Q545X8_MOUSE	14	49.8	29.597	542910000
+	Gm9755;Tufm	Elongation factor Tu;Elongation factor Tu, mitochondrial	0.00661698	3.11249	D3YVN7_MOUSE	19	50.2	49.538	629110000
+			0.00941456	3.10209		2	4.5	52.247	792300000
+	Dync1h1	Cytoplasmic dynein 1 heavy chain 1	0.00357149	3.09695	DYHC1_MOUSE	90	23.9	532.04	94524000
+	Rtcb	tRNA-splicing ligase RtcB homolog	0.00281106	3.07352	RTCB_MOUSE	11	38.2	55.249	102460000
+	Vim	Vimentin	0.0100457	3.04445	A0A0A6YWC8_MOUSE	35	68	53.687	3627500000
+	Fermt2	Fermitin family homolog 2	0.0010663	3.04405	FERM2_MOUSE	16	31.8	77.8	168200000
+	Rps20	40S ribosomal protein S20	0.00752974	3.0389	Q5BLK2_MOUSE	4	25.2	13.373	2848100000
+	Vdac2	Voltage-dependent anion-selective channel protein 2	2.15814e-05	3.02256	D3YZT5_MOUSE	11	50.5	31.732	672740000
+	Tap1	Antigen peptide transporter 1	0.000594196	3.00874	Q3TBA3_MOUSE	8	20.1	75.958	98163000
+	Ywhah	14-3-3 protein eta	0.00754658	3.00022	1433F_MOUSE	12	46.7	28.211	286310000
+	Ywhaz	14-3-3 protein zeta/delta	0.000710771	3.00004	1433Z_MOUSE	15	51.8	27.771	3435900000
+	Ddx5	Probable ATP-dependent RNA helicase DDX5	0.00559616	2.97323	DDX5_MOUSE	14	20	69.265	126670000
+	P4hb	Protein disulfide-isomerase	0.0138092	2.96226	PDIA1_MOUSE	27	62.1	57.058	1514300000
+	Fam49b	Protein FAM49B	6.18529e-05	2.96136	FA49B_MOUSE	6	25.6	36.776	85428000
+	Cald1		0.000105322	2.93268	D3Z6I7_MOUSE	28	29	89.272	479770000
+	Des	Desmin	0.000638749	2.91741	DESM_MOUSE	40	73.3	53.497	9480600000
+	Hnrnpk	Heterogeneous nuclear ribonucleoprotein K	1.24142e-06	2.884	B2M1R6_MOUSE	13	43.4	48.562	995910000
+	Tpt1	Translationally-controlled tumor protein	0.000421939	2.87115	D3YU75_MOUSE	5	57.6	19.462	768120000
+	Psme2;PSME2b	Proteasome activator complex subunit 2	0.00834526	2.86386	E0CZ90_MOUSE	8	45	26.159	507680000
+	Atp5a1	ATP synthase subunit alpha;ATP synthase subunit alpha, mitochondrial	0.000562523	2.8388	ATPA_MOUSE	23	49.5	59.752	2454800000
+	H2-Ab1	H-2 class II histocompatibility antigen, A beta chain;H-2 class II histocompatibility antigen, A-D beta chain;H-2 class II histocompatibility antigen, A-F beta chain;H-2 class II histocompatibility antigen, A-K beta chain;H-2 class II histocompatibility antigen, A-Q beta chain;H-2 class II histocompatibility antigen, A-S beta chain;H-2 class II histocompatibility antigen, A-U beta chain	1.28369e-07	2.83469	HB2A_MOUSE	8	34	29.95	651370000
+	Cct4	T-complex protein 1 subunit delta	0.0241485	2.81441	G5E839_MOUSE	11	28.2	58.066	231620000
+	Kars	Lysine--tRNA ligase	6.70178e-05	2.8099	Q3TIV6_MOUSE	11	18.5	67.839	239230000
+	Hadha	Long chain 3-hydroxyacyl-CoA dehydrogenase;Long-chain enoyl-CoA hydratase;Trifunctional enzyme subunit alpha, mitochondrial	0.0122959	2.80903	ECHA_MOUSE	21	40	82.669	429140000
+	Epcam	Epithelial cell adhesion molecule	0.0252209	2.80729	EPCAM_MOUSE	7	30.5	35.019	939420000
+	Rps3	40S ribosomal protein S3	0.000185255	2.80529	D3YV43_MOUSE	11	53.9	26.674	1248400000
+	Cct8	T-complex protein 1 subunit theta	0.0001925	2.79167	H3BJB6_MOUSE	15	30.8	59.555	332830000
+	Rpl12	60S ribosomal protein L12	0.0207243	2.78839	Q5BLK0_MOUSE	5	45.5	17.804	512390000
+	Gars	Glycine--tRNA ligase	5.90691e-05	2.78618	SYG_MOUSE	8	15.2	81.877	49051000
+	Got2	Aspartate aminotransferase, mitochondrial	0.000200055	2.7819	AATM_MOUSE	15	44.4	47.411	622650000
+	Tmsb10	Thymosin beta-10	0.00349679	2.77247	A6H6H4_MOUSE	3	68.2	5.0256	1234300000
+	Tcp1	T-complex protein 1 subunit alpha	0.0263755	2.74752	TCPA_MOUSE	17	43.7	60.448	216280000
+	Igkc	Ig kappa chain C region	0.000720792	2.74261	A0A075B5P2_MOUSE	4	30.8	11.778	490140000
+	Eif3a	Eukaryotic translation initiation factor 3 subunit A	0.00018491	2.73767	EIF3A_MOUSE	20	19.3	161.93	52283000
+	Hnrnpm	Heterogeneous nuclear ribonucleoprotein M	0.000226464	2.72099	B8JK32_MOUSE	14	25.5	73.74	116350000
+	Arf4	ADP-ribosylation factor 4	0.0244726	2.71547	ARF4_MOUSE	6	50.6	20.396	52405000
+	Col6a1	Collagen alpha-1(VI) chain	0.000359865	2.70845	CO6A1_MOUSE	15	21.2	108.49	959230000
+	Rpl35a	60S ribosomal protein L35a	0.00400765	2.70019	Q6ZWX1_MOUSE	2	9.1	12.554	180170000
+	Gm10260;Rps18	40S ribosomal protein S18	0.00012652	2.69677	F6YVP7_MOUSE	6	47.7	12.483	472510000
+	Eef1g	Elongation factor 1-gamma	0.0015485	2.69245	EF1G_MOUSE	12	33	50.06	618620000
+	Gnb2l1	Guanine nucleotide-binding protein subunit beta-2-like 1;Guanine nucleotide-binding protein subunit beta-2-like 1, N-terminally processed	4.98081e-05	2.67929	GBLP_MOUSE	11	51.4	35.076	1560900000
+	Fn1	Anastellin;Fibronectin	4.32594e-06	2.66599	A0A087WR50_MOUSE	42	27.5	260.13	190260000
+	Cand1	Cullin-associated NEDD8-dissociated protein 1	0.00121389	2.66386	CAND1_MOUSE	20	18.6	136.33	108720000
+	Ybx1	Nuclease-sensitive element-binding protein 1	0.00316665	2.66327	A2BGG7_MOUSE	10	41.6	35.73	388410000
+	Tpm2	Tropomyosin beta chain	0.00425432	2.63977	A2AIM4_MOUSE	37	69.7	32.957	5951800000
+	Gm28062;Hnrnpu	Heterogeneous nuclear ribonucleoprotein U	0.00950517	2.63415	G3XA10_MOUSE	19	30	86.805	230420000
+	Coro1a	Coronin;Coronin-1A	0.002398	2.62653	COR1A_MOUSE	10	26	50.989	366100000
+	Hspa1a;Hspa1b	Heat shock 70 kDa protein 1A;Heat shock 70 kDa protein 1B	0.00552777	2.60727	HS71A_MOUSE	14	27.6	70.078	102100000
+	Ppia	Peptidyl-prolyl cis-trans isomerase;Peptidyl-prolyl cis-trans isomerase A;Peptidyl-prolyl cis-trans isomerase A, N-terminally processed	0.000881191	2.59751	PPIA_MOUSE	11	68.3	17.971	9258300000
+	Eef2	Elongation factor 2	2.67282e-05	2.58175	EF2_MOUSE	40	53.8	95.313	1189300000
+	Kpnb1	Importin subunit beta-1	8.5055e-05	2.57498	IMB1_MOUSE	15	23.6	97.183	264100000
+	Samhd1	Deoxynucleoside triphosphate triphosphohydrolase SAMHD1	3.70502e-05	2.57298	E9PYG9_MOUSE	18	37.8	75.892	168180000
+	Pigr	Polymeric immunoglobulin receptor;Secretory component	2.71613e-06	2.55207	PIGR_MOUSE	2	4.2	84.998	36783000
+	Cs	Citrate synthase, mitochondrial	0.0105784	2.54511	CISY_MOUSE	13	40.9	51.736	784840000
+	Syncrip	Heterogeneous nuclear ribonucleoprotein Q	0.0115229	2.5384	G3UXJ6_MOUSE	14	29.1	62.543	270030000
+	Lgals1	Galectin-1	0.00686515	2.51802	LEG1_MOUSE	8	67.4	14.866	381670000
+	Pgam1	Phosphoglycerate mutase 1	8.2901e-05	2.51682	PGAM1_MOUSE	10	55.9	28.832	759300000
+	Smtn	Smoothelin	0.00926254	2.49134	D3Z3Q3_MOUSE	9	13.7	103.04	82968000
+	Sars	Serine--tRNA ligase, cytoplasmic	0.000136314	2.47892	A2AFS0_MOUSE	12	30	61.166	81815000
+	Ipo5	Importin-5	2.73212e-06	2.47662	IPO5_MOUSE	15	18.9	123.59	109830000
+	Xdh	Xanthine dehydrogenase;Xanthine dehydrogenase/oxidase;Xanthine oxidase	2.86471e-06	2.45891	XDH_MOUSE	17	19	146.56	41979000
+	Gsn	Gelsolin	0.00748273	2.45253	GELS_MOUSE	17	32.4	80.762	363900000
+	Aco2	Aconitate hydratase, mitochondrial	0.00228623	2.45037	ACON_MOUSE	28	44.5	85.462	485270000
+	Cct3	T-complex protein 1 subunit gamma	0.000228187	2.44949	E9Q133_MOUSE	15	36	60.629	259440000
+	Ckap4	Cytoskeleton-associated protein 4	9.24677e-05	2.44389	CKAP4_MOUSE	22	40.7	63.691	194930000
+	Atp5h;Gm10250	ATP synthase subunit d, mitochondrial	0.0231814	2.43675	ATP5H_MOUSE	9	59.4	18.621	1155100000
+	Actn1	Alpha-actinin-1	0.00131759	2.43122	A1BN54_MOUSE	56	71.3	103.07	1594100000
+	Palld	Palladin	3.64108e-05	2.42716	PALLD_MOUSE	11	25.6	72.367	194430000
+	Cct7	T-complex protein 1 subunit eta	0.00280227	2.4264	Q3TIJ7_MOUSE	16	42.8	59.652	148170000
+	G6pdx	Glucose-6-phosphate 1-dehydrogenase;Glucose-6-phosphate 1-dehydrogenase X	0.0141765	2.42632	A3KG36_MOUSE	10	25.6	59.262	120440000
+	Mtch2	Mitochondrial carrier homolog 2	1.12075e-07	2.4185	A2AFW6_MOUSE	5	28.4	33.499	170140000
+	Oat	Ornithine aminotransferase, mitochondrial	0.00919412	2.4165	OAT_MOUSE	18	60.1	48.354	653790000
+	Myh15		0.00845805	2.41481	E9Q264_MOUSE	2	1.1	221.84	25679000
+	Cacybp	Calcyclin-binding protein	0.00013382	2.39076	A0A0A6YY29_MOUSE	6	32.3	26.51	126100000
+	Lrpprc	Leucine-rich PPR motif-containing protein, mitochondrial	0.00253256	2.36636	LPPRC_MOUSE	19	17	156.61	61871000
+	Csnk2a1	Casein kinase II subunit alpha	0.0188925	2.36328	CSK21_MOUSE	10	37.9	45.133	207770000
+	Pdia6	Protein disulfide-isomerase A6	0.00600358	2.36023	PDIA6_MOUSE	11	40.5	48.1	1051100000
+	Fgb	Fibrinogen beta chain;Fibrinopeptide B	0.000134943	2.35321	FIBB_MOUSE	15	34.1	54.752	249220000
+	Cse1l	Exportin-2	0.00115563	2.34798	E9Q1T9_MOUSE	11	14	110.45	87185000
+	Rrbp1	Ribosome-binding protein 1	0.0152911	2.32989	A2AVJ7_MOUSE	32	28.2	158.39	141820000
+	Arcn1	Coatomer subunit delta	0.0243321	2.3264	COPD_MOUSE	11	29.2	57.229	128440000
+	Aldoa;Aldoart1	Fructose-bisphosphate aldolase;Fructose-bisphosphate aldolase A	0.000672496	2.32178	A6ZI44_MOUSE	19	66.2	39.355	2062400000
+	Ptrf	Polymerase I and transcript release factor	0.0087579	2.3211	PTRF_MOUSE	15	50	43.953	552130000
+	Myh9	Myosin-9	8.42733e-05	2.31529	MYH9_MOUSE	118	52.8	226.37	1227900000
+	Uba1	Ubiquitin-like modifier-activating enzyme 1	0.00274688	2.31158	B9EHN0_MOUSE	23	30.5	117.81	199930000
+	Rpl38	60S ribosomal protein L38	0.0168419	2.30529	Q52KP0_MOUSE	3	35.7	8.2038	2623400000
+	Ppib	Peptidyl-prolyl cis-trans isomerase;Peptidyl-prolyl cis-trans isomerase B	0.00555009	2.29342	PPIB_MOUSE	12	53.7	23.713	770310000
+	Hnrnpl	Heterogeneous nuclear ribonucleoprotein L	0.00533753	2.28959	G3UY38_MOUSE	12	28.5	66.821	564080000
+	Lgals2	Galectin-2	0.00775479	2.28441	LEG2_MOUSE	9	74.6	14.88	3339700000
+	Bgn	Biglycan	0.0187262	2.28153	PGS1_MOUSE	8	22.5	41.639	320500000
+	Idh3b	Isocitrate dehydrogenase [NAD] subunit, mitochondrial	0.00118809	2.27504	Q91VA7_MOUSE	13	43	42.194	215250000
+	Tubb2a;Tubb2b	Tubulin beta-2A chain;Tubulin beta-2B chain	0.00790205	2.27403	B2RSN3_MOUSE	17	52.6	49.953	66694000
+	H2afy	Core histone macro-H2A.1	0.0016592	2.27344	H2AY_MOUSE	14	45.8	39.289	627720000
+	Rac1;Rac2;Rac3	Ras-related C3 botulinum toxin substrate 1;Ras-related C3 botulinum toxin substrate 2;Ras-related C3 botulinum toxin substrate 3	0.00651223	2.26586	A2AC13_MOUSE	2	10.4	21.45	365870000
+	H2-Aa	H-2 class II histocompatibility antigen, A-Q alpha chain	0.000595292	2.25113	HA2Q_MOUSE	5	33.5	24.463	316160000
+	Srsf1	Serine/arginine-rich splicing factor 1	0.000989965	2.243	F7AI47_MOUSE	4	23.3	28.329	99427000
+	Hnrnpr		0.00414143	2.22941	A2AW41_MOUSE	10	17.6	70.887	106940000
+	Rps19	40S ribosomal protein S19	0.00174888	2.22919	D3YUG3_MOUSE	6	32.3	14.896	950800000
+	Lama4	Laminin subunit alpha-4	0.00806176	2.22445	LAMA4_MOUSE	13	13.3	201.82	77932000
+	Ndufa9	NADH dehydrogenase [ubiquinone] 1 alpha subcomplex subunit 9, mitochondrial	0.00220841	2.22219	NDUA9_MOUSE	9	34	42.121	199170000
+	Esd	S-formylglutathione hydrolase	0.00364695	2.22126	ESTD_MOUSE	5	32.4	27.131	437120000
+	Sec31a	Protein transport protein Sec31A	0.00167024	2.21384	S4R2A9_MOUSE	14	17.4	129.56	112510000
+	Ifitm3	Interferon-induced transmembrane protein 3	0.00187733	2.20919	IFM3_MOUSE	2	27	14.954	462480000
+	Mybbp1a	Myb-binding protein 1A	0.00117392	2.20554	MBB1A_MOUSE	15	15.7	152.04	63493000
+	Ehd1	EH domain-containing protein 1	0.00531227	2.19021	EHD1_MOUSE	19	39.9	60.602	196900000
+	Hk1	Hexokinase;Hexokinase-1	0.0133134	2.18295	G3UVV4_MOUSE	15	21.9	101.87	80878000
+	H2-D1;H2-Q4	H-2 class I histocompatibility antigen, D-B alpha chain	6.54275e-05	2.17587	HA11_MOUSE	9	29	40.836	141980000
+	Nars	Asparagine--tRNA ligase, cytoplasmic	0.000139213	2.16235	SYNC_MOUSE	10	19.9	64.279	170730000
+	Prdx3	Thioredoxin-dependent peroxide reductase, mitochondrial	0.0128068	2.16054	PRDX3_MOUSE	5	21.4	28.127	495220000
+	Golm1	Golgi membrane protein 1	0.00193923	2.15819	GOLM1_MOUSE	5	18.3	44.326	21643000
+	Ugp2	UTP--glucose-1-phosphate uridylyltransferase	0.00577604	2.15524	UGPA_MOUSE	11	30.1	56.979	136040000
+	Tpm4	Tropomyosin alpha-4 chain	0.000917149	2.15214	TPM4_MOUSE	17	48.4	28.467	756790000
+	Cyc1	Cytochrome c1, heme protein, mitochondrial	0.0121487	2.14274	CY1_MOUSE	6	37.6	29.497	521930000
+	Rpl19	60S ribosomal protein L19;Ribosomal protein L19	0.00419015	2.1374	A2A547_MOUSE	2	12.9	23.247	121700000
+	Pkm	Pyruvate kinase PKM	9.08427e-06	2.13578	KPYM_MOUSE	30	65.2	57.844	1512000000
+	Rps9	40S ribosomal protein S9	0.0131395	2.13453	D3YWH9_MOUSE	8	28.4	22.591	1049300000
+	Copa	Coatomer subunit alpha;Proxenin;Xenin	0.00507563	2.13045	COPA_MOUSE	24	25.1	139.41	118090000
+	Atp5j	ATP synthase-coupling factor 6, mitochondrial	0.00579602	2.1274	ATP5J_MOUSE	7	44.4	12.496	1456400000
+	Fga	Fibrinogen alpha chain;Fibrinopeptide A	0.00365814	2.12573	FIBA_MOUSE	10	26.4	61.325	218630000
+	Cryab	Alpha-crystallin B chain	0.0215144	2.12564	CRYAB_MOUSE	2	10.9	20.069	16966000
+	Lmnb1	Lamin-B1	0.00253105	2.12528	LMNB1_MOUSE	23	44.7	66.785	397020000
+	Psmd6	26S proteasome non-ATPase regulatory subunit 6	0.000155679	2.12349	PSMD6_MOUSE	11	29.8	45.536	255490000
+	Rps6ka1	Ribosomal protein S6 kinase;Ribosomal protein S6 kinase alpha-1	0.0203016	2.11829	E9PWV3_MOUSE	16	25.9	81.311	125990000
+	Hdlbp	Vigilin	0.00640649	2.10577	A0A087WP83_MOUSE	20	22.2	141.74	69400000
+	Gmds	GDP-mannose 4,6 dehydratase	0.000238303	2.1057	GMDS_MOUSE	7	26.9	41.984	416730000
+	Eftud2	116 kDa U5 small nuclear ribonucleoprotein component	0.000866583	2.1016	A2AH85_MOUSE	15	22.7	108.34	69019000
+	EG433182;Eno1	Alpha-enolase	0.00321085	2.0884	ENOA_MOUSE	26	63.8	47.14	3547400000
+	Esyt1	Extended synaptotagmin-1	0.0181983	2.08288	ESYT1_MOUSE	19	25	121.55	70667000
+	Cotl1	Coactosin-like protein	0.000939204	2.07521	COTL1_MOUSE	5	45.1	15.944	402280000
+	Naca	Nascent polypeptide-associated complex subunit alpha;Nascent polypeptide-associated complex subunit alpha, muscle-specific form	0.0194388	2.07224	NACA_MOUSE	5	32.6	23.384	1606700000
+	Sfn	14-3-3 protein sigma	0.0192748	2.07204	1433S_MOUSE	9	31.5	27.706	162460000
+	Uqcrb	Cytochrome b-c1 complex subunit 7	0.0142613	2.06866	Q9CQB4_MOUSE	9	43.2	13.561	809660000
+	Pcna	Proliferating cell nuclear antigen	0.00248468	2.06414	PCNA_MOUSE	10	54.4	28.785	143230000
+	Acat1	Acetyl-CoA acetyltransferase, mitochondrial	0.000120934	2.06271	THIL_MOUSE	14	39.6	44.816	462030000
+	Igha		0.0104095	2.05267	A0A075B6A3_MOUSE	4	19.8	36.718	160180000
+	Ddost	Dolichyl-diphosphooligosaccharide--protein glycosyltransferase 48 kDa subunit	0.00456047	2.05056	OST48_MOUSE	9	33.1	49.027	260670000
+	Tgfb1i1	Transforming growth factor beta-1-induced transcript 1 protein	0.0177996	2.04981	E9Q1D5_MOUSE	6	19.5	50.1	28440000
+	Tagln2	Transgelin-2	2.04258e-06	2.03685	TAGL2_MOUSE	10	55.8	22.395	1767800000
+	Lrrc59	Leucine-rich repeat-containing protein 59	0.00174691	2.03463	LRC59_MOUSE	6	27	34.877	132610000
+	Hspa9	Stress-70 protein, mitochondrial	0.0189505	2.0309	GRP75_MOUSE	21	35.9	73.46	468610000
+	Etfb	Electron transfer flavoprotein subunit beta	0.00917276	2.02155	ETFB_MOUSE	10	40	27.623	469250000
+	Etfa	Electron transfer flavoprotein subunit alpha, mitochondrial	0.0142217	2.02065	ETFA_MOUSE	10	48.9	35.009	375510000
+	Ppp1r12a	Protein phosphatase 1 regulatory subunit 12A	0.0111658	2.01494	MYPT1_MOUSE	15	20.4	111.81	76797000
+	Ptbp1	Polypyrimidine tract-binding protein 1	0.00962299	2.00917	E9QMW9_MOUSE	12	51.2	56.891	312300000
+	Pcbp1	Poly(rC)-binding protein 1	0.017368	2.00877	PCBP1_MOUSE	7	34.6	37.497	267050000
+	Top2a	DNA topoisomerase 2-alpha	0.016245	2.00758	TOP2A_MOUSE	7	6	172.79	4640800
+	Myh11		0.000898566	2.00576	E9QPE7_MOUSE	180	63	223.35	14688000000
+	Rtn4	Reticulon-4	0.0130365	2.00532	RTN4_MOUSE	5	30.2	22.466	363670000
+	Ebp	3-beta-hydroxysteroid-Delta(8),Delta(7)-isomerase	6.71846e-05	2.00433	A2AC29_MOUSE	2	10.9	26.215	495150000
+	Hnrnpa0	Heterogeneous nuclear ribonucleoprotein A0	0.00551061	2.00322	ROA0_MOUSE	4	19.3	30.53	266070000
+	Tpm3	Tropomyosin alpha-3 chain	0.000137711	1.99713	TPM3_MOUSE	26	64.1	29.02	2514900000
+	Usmg5	Up-regulated during skeletal muscle growth protein 5	0.0010169	1.9912	USMG5_MOUSE	2	27.6	6.3814	1013100000
+	Capzb	F-actin-capping protein subunit beta	0.000988417	1.98881	A2AMW0_MOUSE	14	44.5	30.628	632850000
+	Nampt	Nicotinamide phosphoribosyltransferase	4.92731e-06	1.98609	NAMPT_MOUSE	12	39.5	55.446	140240000
+	Mylk	Myosin light chain kinase, smooth muscle;Myosin light chain kinase, smooth muscle, deglutamylated form	0.0177419	1.98055	B1B1A8_MOUSE	30	16.8	213.61	431850000
+	Vcp	Transitional endoplasmic reticulum ATPase	0.000331055	1.96202	TERA_MOUSE	29	45.8	89.321	910940000
+	Gm20425;Tf	Serotransferrin	0.0040035	1.95848	E9Q035_MOUSE	24	23.5	107.8	236270000
+	Hspd1	60 kDa heat shock protein, mitochondrial	0.000614002	1.95458	CH60_MOUSE	28	58.1	60.955	1027400000
+	Scpep1	Retinoid-inducible serine carboxypeptidase	0.00081027	1.952	RISC_MOUSE	4	11.3	50.964	88103000
+	Psmd3	26S proteasome non-ATPase regulatory subunit 3	0.0142613	1.95071	PSMD3_MOUSE	11	30	60.718	102680000
+	Mcm3	DNA helicase;DNA replication licensing factor MCM3	0.00622372	1.94353	MCM3_MOUSE	7	11	91.545	21796000
+	Sdf2l1	Stromal cell-derived factor 2-like protein 1	0.00262325	1.94039	SDF2L_MOUSE	2	17.2	23.648	99957000
+	Pdlim1	PDZ and LIM domain protein 1	0.00680675	1.93759	PDLI1_MOUSE	11	50.8	35.774	323960000
+	Actn4	Alpha-actinin-4	0.0160026	1.93367	ACTN4_MOUSE	57	66.9	104.98	2082100000
+	Rpl4	60S ribosomal protein L4	0.00237974	1.93254	Q564E8_MOUSE	14	25.3	47.153	770300000
+	Mtpn	Myotrophin	1.09431e-05	1.92985	MTPN_MOUSE	3	33.9	12.861	465720000
+	Eprs	Bifunctional glutamate/proline--tRNA ligase;Glutamate--tRNA ligase;Proline--tRNA ligase	6.60192e-05	1.92666	SYEP_MOUSE	22	21.1	170.08	54968000
+	Bud31	Protein BUD31 homolog	0.00710706	1.92635	BUD31_MOUSE	2	20.1	17	35971000
+	Ncl	Nucleolin	0.000140414	1.92173	NUCL_MOUSE	20	29.7	76.722	647080000
+	Immt	MICOS complex subunit Mic60	0.0138108	1.92004	E9Q800_MOUSE	19	31	82.928	291480000
+	Lcp1	Plastin-2	0.0180688	1.91985	PLSL_MOUSE	26	50.9	70.148	515820000
+	Dad1	Dolichyl-diphosphooligosaccharide--protein glycosyltransferase subunit DAD1	0.00010148	1.9111	DAD1_MOUSE	3	28.3	12.497	786500000
+	Hsd17b12	Very-long-chain 3-oxoacyl-CoA reductase	0.0148754	1.91096	DHB12_MOUSE	5	24.4	34.741	166360000
+	Smpd4	Sphingomyelin phosphodiesterase 4	0.0157768	1.90682	E9Q0L7_MOUSE	2	4.4	81.799	16092000
+	Eif3d	Eukaryotic translation initiation factor 3 subunit D	0.00270471	1.90476	EIF3D_MOUSE	4	8.9	63.988	32970000
+	Dhx15	Pre-mRNA-splicing factor ATP-dependent RNA helicase DHX15	0.00245471	1.90031	DHX15_MOUSE	10	21.5	68.578	158400000
+	Fbl	rRNA 2'-O-methyltransferase fibrillarin	0.00125294	1.87464	FBRL_MOUSE	8	38.8	34.306	99331000
+	Ppp1ca	Serine/threonine-protein phosphatase PP1-alpha catalytic subunit	0.00470165	1.87044	PP1A_MOUSE	7	23.3	37.54	175930000
+	Itih3	Inter-alpha-trypsin inhibitor heavy chain H3	0.000522432	1.86415	E9PVS1_MOUSE	5	7.6	99.357	32286000
+	Gvin1	Interferon-induced very large GTPase 1	0.00128828	1.86044	GVIN1_MOUSE	16	10.3	280.78	14831000
+	Hsph1	Heat shock protein 105 kDa	0.0157797	1.84671	E9Q0U7_MOUSE	9	15.5	91.677	28491000
+	Eif3c	Eukaryotic translation initiation factor 3 subunit C	0.00824461	1.8441	EIF3C_MOUSE	13	19	105.53	141210000
+	Inpp1	Inositol polyphosphate 1-phosphatase	0.0005671	1.83376	E0CX64_MOUSE	2	7.6	43.346	45457000
+	Pld4	Phospholipase D4	0.00096752	1.83227	PLD4_MOUSE	2	5.9	55.161	32253000
+	Gale	UDP-glucose 4-epimerase	0.0115971	1.83121	GALE_MOUSE	4	15.9	38.224	113560000
+	Psmd11	26S proteasome non-ATPase regulatory subunit 11	0.00184476	1.82897	G3UYH2_MOUSE	12	33.2	47.436	228240000
+	Gimap4	GTPase IMAP family member 4	0.0149965	1.82772	D3YTN4_MOUSE	6	26.8	38.044	146400000
+	Psmc2	26S protease regulatory subunit 7	9.85848e-05	1.82055	PRS7_MOUSE	15	41.3	52.866	123830000
+	Canx	Calnexin	0.00389072	1.81881	CALX_MOUSE	23	35.7	67.277	498670000
+	Psmd1	26S proteasome non-ATPase regulatory subunit 1	0.00998941	1.81797	PSMD1_MOUSE	11	17.9	105.73	71031000
+	Mogs	Mannosyl-oligosaccharide glucosidase	0.00177644	1.81257	MOGS_MOUSE	6	10.8	91.83	27191000
+	Hspa8	Heat shock cognate 71 kDa protein	0.000882145	1.81166	HSP7C_MOUSE	31	56.3	70.87	2537900000
+	Psmc6	26S protease regulatory subunit 10B	0.00846857	1.80982	PRS10_MOUSE	9	36.2	44.172	95186000
+	Ogdh	2-oxoglutarate dehydrogenase, mitochondrial	0.00463607	1.80797	ODO1_MOUSE	26	37.3	116.45	225640000
+	40787	Septin-11	0.00251634	1.80587	SEP11_MOUSE	15	31.5	48.978	324740000
+	Got1	Aspartate aminotransferase, cytoplasmic	0.000486351	1.79315	AATC_MOUSE	14	48.9	46.247	397650000
+	Hyou1	Hypoxia up-regulated protein 1	0.0146757	1.79054	HYOU1_MOUSE	24	31.6	111.18	277000000
+	Cct6a	T-complex protein 1 subunit zeta	0.00124182	1.78653	TCPZ_MOUSE	10	25	58.004	197840000
+	Tnc	Tenascin	0.00267381	1.78095	TENA_MOUSE	29	21.8	221.88	155770000
+	Ctnna1	Catenin alpha-1	0.0015616	1.77682	CTNA1_MOUSE	28	42.6	100.11	203260000
+	Col6a5	Collagen alpha-5(VI) chain	0.00647649	1.76855	CO6A5_MOUSE	11	5.6	289.61	22040000
+	Eif3l	Eukaryotic translation initiation factor 3 subunit L	0.00563093	1.75547	EIF3L_MOUSE	12	31.6	66.612	83035000
+	Upf1	Regulator of nonsense transcripts 1	0.0106289	1.75342	RENT1_MOUSE	9	12.6	122.66	54090000
+	Arpc3	Actin-related protein 2/3 complex subunit 3	0.0116912	1.75326	ARPC3_MOUSE	5	37.1	20.524	296060000
+	Rps17	40S ribosomal protein S17	0.00974496	1.74179	Q5M9L7_MOUSE	5	44.4	15.524	707680000
+	Pafah1b3	Platelet-activating factor acetylhydrolase IB subunit gamma	0.00607393	1.72909	D3Z2X5_MOUSE	4	31.9	25.853	79683000
+	Ruvbl1	RuvB-like 1	0.00268324	1.72375	D3YW60_MOUSE	6	20	50.213	101720000
+	Svil	Supervillin	0.000670193	1.72181	E9Q3Z5_MOUSE	5	3.7	226.81	2762100
+	Dnajb11	DnaJ homolog subfamily B member 11	0.000695777	1.71235	DJB11_MOUSE	8	25.7	40.555	434400000
+	Ahcy	Adenosylhomocysteinase	0.00783159	1.7106	Q3TF14_MOUSE	12	34.3	47.688	737230000
+	Manf	Mesencephalic astrocyte-derived neurotrophic factor	0.0097013	1.70496	F6T4L3_MOUSE	5	27.3	19.012	608850000
+	Flnc	Filamin-C	0.00411889	1.69453	D3YW87_MOUSE	58	28	287.36	104810000
+	Sorbs2	Sorbin and SH3 domain-containing protein 2	0.000564118	1.69402	B2RXQ9_MOUSE	7	12.2	69.575	49301000
+	Fkbp4	Peptidyl-prolyl cis-trans isomerase;Peptidyl-prolyl cis-trans isomerase FKBP4;Peptidyl-prolyl cis-trans isomerase FKBP4, N-terminally processed	0.000177309	1.68724	F6S2D5_MOUSE	14	44.1	51.572	157150000
+	Aldh18a1	Delta-1-pyrroline-5-carboxylate synthase;Gamma-glutamyl phosphate reductase;Glutamate 5-kinase	0.00956203	1.67484	P5CS_MOUSE	14	23.8	87.052	76881000
+	Ddb1	DNA damage-binding protein 1	0.00466659	1.6642	DDB1_MOUSE	8	9.5	126.85	38583000
+	Uqcrc2	Cytochrome b-c1 complex subunit 2, mitochondrial	0.00125817	1.65503	QCR2_MOUSE	13	35.1	48.234	802990000
+	Eif2s3x;Eif2s3y	Eukaryotic translation initiation factor 2 subunit 3, X-linked;Eukaryotic translation initiation factor 2 subunit 3, Y-linked	0.00387811	1.64214	A2AAW9_MOUSE	9	27.1	51.065	206540000
+	Hspa5	78 kDa glucose-regulated protein	0.000509202	1.63849	GRP78_MOUSE	34	51.3	72.421	3603300000
+	Pnp	Purine nucleoside phosphorylase	0.00225429	1.63022	PNPH_MOUSE	9	40.1	32.263	558140000
+	Banf1	Barrier-to-autointegration factor;Barrier-to-autointegration factor, N-terminally processed	0.00590242	1.62128	BAF_MOUSE	5	41.6	10.102	1309100000
+	Hk2	Hexokinase;Hexokinase-2	0.00895777	1.62049	E9Q5B5_MOUSE	8	12.5	99.213	24574000
+	Col6a3		8.48829e-05	1.61687	A0A087WS16_MOUSE	69	28.2	353.93	430470000
+	Srsf2	Serine/arginine-rich splicing factor 2	0.00188244	1.61313	SRSF2_MOUSE	3	14.9	25.476	145850000
+	Srp68	Signal recognition particle subunit SRP68	0.00499287	1.59921	A2AAN2_MOUSE	5	11.9	65.952	20603000
+	Rpl10a	60S ribosomal protein L10a;Ribosomal protein	0.00265809	1.59332	Q5XJF6_MOUSE	7	24	24.831	1307300000
+	Grpel1	GrpE protein homolog 1, mitochondrial	0.0023544	1.58965	GRPE1_MOUSE	6	31.8	24.307	183200000
+	Itih4	Inter alpha-trypsin inhibitor, heavy chain 4	0.00681946	1.58325	E9PVD2_MOUSE	7	10.1	102.82	14174000
+	Ahsa1	Activator of 90 kDa heat shock protein ATPase homolog 1	0.0019354	1.58222	AHSA1_MOUSE	5	20.7	38.117	94774000
+	Actr2	Actin-related protein 2	0.00615064	1.57878	ARP2_MOUSE	11	30.2	44.76	310640000
+	Tgm2	Protein-glutamine gamma-glutamyltransferase 2	0.00109885	1.5746	TGM2_MOUSE	19	38.6	77.06	868290000
+	Lbr	Lamin-B receptor	0.00324399	1.55828	A0A0A6YY12_MOUSE	6	11.7	71.439	63155000
+	Ddx21	Nucleolar RNA helicase 2	0.00561087	1.55654	DDX21_MOUSE	10	19.6	93.55	49493000
+	Psmc4	26S protease regulatory subunit 6B	0.000479159	1.55544	PRS6B_MOUSE	16	49.5	47.408	218370000
+	Ipo7	Importin-7	0.00456226	1.5485	IPO7_MOUSE	11	15.6	119.49	59642000
+	Ube2l3	Ubiquitin-conjugating enzyme E2 L3	0.00089553	1.52575	D3YZS3_MOUSE	7	64.9	17.861	616080000
+	Spcs2	Signal peptidase complex subunit 2	0.00213575	1.50665	SPCS2_MOUSE	8	39.5	21.997	180440000
+	Rcc2	Protein RCC2	0.0016069	1.47084	RCC2_MOUSE	7	16.2	55.983	64887000
+	Flna	Filamin-A	0.000103629	1.39085	B7FAU9_MOUSE	119	60.2	280.5	3136200000
+	Eif2s2	Eukaryotic translation initiation factor 2 subunit 2	0.000201173	0.692191	E0CXJ3_MOUSE	4	18.1	38.092	53218000
+	Ptcd3	Pentatricopeptide repeat domain-containing protein 3, mitochondrial	0.00354169	0.681282	PTCD3_MOUSE	3	6.4	77.795	15250000
+	Cdh1	Cadherin-1;E-Cad/CTF1;E-Cad/CTF2;E-Cad/CTF3	0.00267972	0.67825	CADH1_MOUSE	11	19.3	98.283	283700000
+	Gss	Glutathione synthetase	0.00207668	0.674643	GSHB_MOUSE	9	20.9	52.246	107300000
+	Prpf19	Pre-mRNA-processing factor 19	0.00354381	0.661203	PRP19_MOUSE	7	22.6	55.238	346800000
+	Cbr1	Carbonyl reductase [NADPH] 1	0.00511281	0.657722	B2RXY7_MOUSE	10	49.1	30.641	224780000
+	Ppp1cb	Serine/threonine-protein phosphatase PP1-beta catalytic subunit	0.00322188	0.656226	PP1B_MOUSE	7	28.4	37.186	185400000
+	Gstt2	Glutathione S-transferase theta-2	0.00110979	0.646379	GSTT2_MOUSE	2	9.8	27.634	136630000
+	Tecr	Very-long-chain enoyl-CoA reductase	0.0042298	0.63587	G3UWE1_MOUSE	3	9.6	34.244	60207000
+	9030624J02Rik	UPF0505 protein C16orf62 homolog	0.000832051	0.620755	CP062_MOUSE	3	4.6	98.915	3687000
+	Lama5	Laminin subunit alpha-5	0.00177521	0.61679	LAMA5_MOUSE	20	7.8	404.05	53807000
+	Arl8a	ADP-ribosylation factor-like protein 8A	0.00472498	0.615529	ARL8A_MOUSE	3	24.2	18.756	171110000
+	Ush1c	Harmonin	0.00394675	0.615481	D6RIM8_MOUSE	8	22.2	57.843	46414000
+	Ldha	L-lactate dehydrogenase;L-lactate dehydrogenase A chain	0.00104285	0.615395	D3YZQ9_MOUSE	21	48.8	36.498	7890100000
+	Hmgb3	High mobility group protein B3	0.00590446	0.614522	A2AP78_MOUSE	2	16.4	18.311	212100000
+	Ndufb8	NADH dehydrogenase [ubiquinone] 1 beta subcomplex subunit 8, mitochondrial	0.000106888	0.612156	E9Q9J5_MOUSE	2	17.7	21.876	192460000
+	Krt7	Keratin, type II cytoskeletal 7	0.000570874	0.608284	K2C7_MOUSE	17	41.1	50.708	387560000
+			0.00679251	0.599532		2	31.6	6.954	1104600000
+	Tmed4	Transmembrane emp24 domain-containing protein 4	6.44318e-05	0.598803	Q5SVW9_MOUSE	4	31.2	19.097	125990000
+	Chp1	Calcineurin B homologous protein 1	0.00165943	0.595293	B0R091_MOUSE	6	32.3	22.432	120620000
+	Etfdh	Electron transfer flavoprotein-ubiquinone oxidoreductase, mitochondrial	2.83361e-06	0.58352	ETFD_MOUSE	7	14.6	61.16	120540000
+	Lrp1	Low-density lipoprotein receptor-related protein 1 515 kDa subunit;Low-density lipoprotein receptor-related protein 1 85 kDa subunit;Low-density lipoprotein receptor-related protein 1 intracellular domain;Prolow-density lipoprotein receptor-related protein 1	0.000516488	0.580618	LRP1_MOUSE	4	1.4	504.77	4015200
+	Bsg	Basigin	0.00207735	0.579551	BASI_MOUSE	6	36.7	24.116	721730000
+	Pgrmc1	Membrane-associated progesterone receptor component 1	0.00229726	0.578341	PGRC1_MOUSE	6	42.1	21.694	251690000
+	Lamc1	Laminin subunit gamma-1	4.57246e-07	0.571933	F8VQJ3_MOUSE	33	23.1	177.19	247350000
+	Mapk3	Mitogen-activated protein kinase;Mitogen-activated protein kinase 3	0.00113907	0.570937	D3Z3G6_MOUSE	8	27.9	42.401	195870000
+	Map2k2	Dual specificity mitogen-activated protein kinase kinase 2	0.00184718	0.569662	M0QWN2_MOUSE	6	13	44.302	50388000
+	Idi1	Isopentenyl-diphosphate Delta-isomerase 1	0.00761185	0.569173	G3XA48_MOUSE	5	26.4	26.289	169090000
+	Ahnak		2.39817e-06	0.569012	E9Q616_MOUSE	119	45.9	604.25	360470000
+	Hsd11b2	Corticosteroid 11-beta-dehydrogenase isozyme 2	0.0079794	0.565903	DHI2_MOUSE	4	13.2	42.186	35471000
+	Krt8	Keratin, type II cytoskeletal 8	0.000270944	0.563052	K2C8_MOUSE	42	60.8	54.565	18870000000
+	Nid2	Nidogen-2	3.99595e-05	0.562697	NID2_MOUSE	5	6.2	153.91	40607000
+	Eno3	Beta-enolase	0.00222239	0.553246	ENOB_MOUSE	7	26	47.024	34071000
+	Bcam	Basal cell adhesion molecule	0.000180734	0.550769	BCAM_MOUSE	4	8.7	67.669	28864000
+	Muc2	Mucin-2	0.000912095	0.550411	MUC2_MOUSE	21	10.6	293.43	85569000
+	Pdcd4	Programmed cell death protein 4	0.00660313	0.549749	PDCD4_MOUSE	4	19.4	51.702	31729000
+	Hmgcl	Hydroxymethylglutaryl-CoA lyase, mitochondrial	0.00743944	0.549106	HMGCL_MOUSE	4	16.9	34.238	71604000
+	Pklr	Pyruvate kinase;Pyruvate kinase PKLR	0.00468101	0.544218	E9Q509_MOUSE	8	16	58.82	45553000
+	Dld	Dihydrolipoyl dehydrogenase, mitochondrial	0.00259932	0.540795	DLDH_MOUSE	11	31.2	54.272	442040000
+	Hip1r	Huntingtin-interacting protein 1-related protein	0.0019538	0.540595	HIP1R_MOUSE	3	3.6	119.43	2055700
+	Smndc1	Survival of motor neuron-related-splicing factor 30	0.00119075	0.535775	SPF30_MOUSE	2	13	26.753	40806000
+	Lrrc16a	Leucine-rich repeat-containing protein 16A	0.000534257	0.533828	D3Z030_MOUSE	4	4.4	147.15	6508200
+	Ndufb3	NADH dehydrogenase [ubiquinone] 1 beta subcomplex subunit 3	0.00439704	0.528845	NDUB3_MOUSE	4	35.6	11.692	560090000
+	Capn1	Calpain-1 catalytic subunit	0.00101564	0.521844	CAN1_MOUSE	9	14.7	82.105	104930000
+	Dak	ATP-dependent dihydroxyacetone kinase;Bifunctional ATP-dependent dihydroxyacetone kinase/FAD-AMP lyase (cyclizing);FAD-AMP lyase (cyclizing)	0.00407634	0.51559	DHAK_MOUSE	11	28.2	59.69	109460000
+	Ndufa7	NADH dehydrogenase [ubiquinone] 1 alpha subcomplex subunit 7	0.00751848	0.514481	NDUA7_MOUSE	2	22.1	12.575	16553000
+	Cmas	N-acylneuraminate cytidylyltransferase	0.0180269	0.510035	NEUA_MOUSE	5	18.5	48.029	65848000
+	Glg1	Golgi apparatus protein 1	0.00891805	0.508438	F6RSH1_MOUSE	4	4.4	132.35	10164000
+	Sult1b1	Sulfotransferase family cytosolic 1B member 1	0.0200051	0.507143	ST1B1_MOUSE	5	26.4	34.901	79136000
+	Aldh9a1	4-trimethylaminobutyraldehyde dehydrogenase	0.0156848	0.505791	AL9A1_MOUSE	13	27.9	53.514	169540000
+	Preb	Prolactin regulatory element-binding protein	3.67223e-05	0.504998	D3Z3S1_MOUSE	2	9.1	37.965	47010000
+	Ehhadh	3-hydroxyacyl-CoA dehydrogenase;Enoyl-CoA hydratase/3,2-trans-enoyl-CoA isomerase;Peroxisomal bifunctional enzyme	0.00866942	0.50427	ECHP_MOUSE	8	15.7	78.301	22332000
+	Adk	Adenosine kinase	0.00264838	0.501838	ADK_MOUSE	7	24.6	38.451	104380000
+	Sod1	Superoxide dismutase [Cu-Zn]	0.00476541	0.496412	SODC_MOUSE	4	32.5	15.942	198470000
+	Slc3a1	Neutral and basic amino acid transport protein rBAT	0.00317819	0.49613	SLC31_MOUSE	6	9.3	78.117	16549000
+	Sucla2	Succinyl-CoA ligase [ADP-forming] subunit beta, mitochondrial	0.000386207	0.494972	SUCB1_MOUSE	7	20.1	50.113	60976000
+	Gstk1	Glutathione S-transferase kappa 1	0.0176783	0.491683	GSTK1_MOUSE	3	14.2	25.704	14377000
+	Calb2	Calretinin	0.00665564	0.490135	CALB2_MOUSE	2	10	31.372	5317800
+	Scin	Adseverin	0.00208785	0.489686	ADSV_MOUSE	18	35.7	80.253	286340000
+	Ndufb10	NADH dehydrogenase [ubiquinone] 1 beta subcomplex subunit 10	9.27214e-05	0.488822	D3YUK4_MOUSE	5	42.3	17.74	540050000
+	Acadm	Medium-chain specific acyl-CoA dehydrogenase, mitochondrial	3.30043e-07	0.488165	ACADM_MOUSE	7	16.4	46.481	235810000
+	Cdhr2		7.51917e-05	0.487559	E9Q7P9_MOUSE	5	4.6	142.63	21890000
+	Idh1	Isocitrate dehydrogenase [NADP] cytoplasmic	0.00723153	0.479439	IDHC_MOUSE	17	47.8	46.674	351380000
+	Fabp2	Fatty acid-binding protein, intestinal	0.0172616	0.478228	FABPI_MOUSE	4	28.8	15.126	2360500000
+	Acp1	Low molecular weight phosphotyrosine protein phosphatase	6.81067e-05	0.470204	PPAC_MOUSE	3	27.8	17.922	57045000
+	Ivd	Isovaleryl-CoA dehydrogenase, mitochondrial	0.00425716	0.46384	IVD_MOUSE	7	15.1	46.325	100840000
+	Dync1i2	Cytoplasmic dynein 1 intermediate chain 2	0.00355509	0.462341	A2BFF5_MOUSE	8	21.7	68.393	51548000
+	Gpa33	Cell surface A33 antigen	0.00787572	0.461906	GPA33_MOUSE	4	12.9	35.756	215460000
+	Abcd3	ATP-binding cassette sub-family D member 3	4.24844e-05	0.455676	ABCD3_MOUSE	10	22.9	75.474	79194000
+	Ptgr1	Prostaglandin reductase 1	0.000509988	0.454471	PTGR1_MOUSE	3	15.2	35.56	103000000
+	Tsnax	Translin-associated protein X	0.00369046	0.450222	TSNAX_MOUSE	4	21	32.926	45104000
+	Scp2	Non-specific lipid-transfer protein	0.00247737	0.450129	NLTP_MOUSE	5	14.7	15.236	760620000
+	Dcxr	L-xylulose reductase	0.0208013	0.441765	A2AC16_MOUSE	2	11	24.99	12562000
+	Cltb	Clathrin light chain B	0.0172104	0.439352	CLCB_MOUSE	2	10	23.174	48459000
+	Sub1	Activated RNA polymerase II transcriptional coactivator p15	0.000818107	0.437826	TCP4_MOUSE	7	38.6	14.427	630360000
+	Vps26b	Vacuolar protein sorting-associated protein 26B	0.00527327	0.434805	VP26B_MOUSE	5	19.6	39.124	37526000
+	Sord	Sorbitol dehydrogenase	7.72165e-05	0.432041	DHSO_MOUSE	5	20.7	38.249	216630000
+	Acox1	Peroxisomal acyl-coenzyme A oxidase 1	0.00327409	0.430132	A2A848_MOUSE	19	43	74.717	239700000
+	Alad	Delta-aminolevulinic acid dehydratase	0.000103407	0.429515	HEM2_MOUSE	8	35.8	36.023	224000000
+	Ndufa5	NADH dehydrogenase [ubiquinone] 1 alpha subcomplex subunit 5	0.0202181	0.428605	NDUA5_MOUSE	4	44	13.36	163830000
+	Galm	Aldose 1-epimerase	2.96162e-05	0.427297	GALM_MOUSE	5	25.1	37.798	229680000
+	Cmbl	Carboxymethylenebutenolidase homolog	2.79711e-05	0.42192	CMBL_MOUSE	4	25.3	27.902	126070000
+	Lgals3	Galectin;Galectin-3	0.0255347	0.418576	LEG3_MOUSE	5	19.7	27.414	126940000
+	Ctsd	Cathepsin D	4.87259e-05	0.416307	CATD_MOUSE	9	32	44.953	129720000
+	Alpi	Alkaline phosphatase	0.00248353	0.413603	F8VPQ6_MOUSE	7	19.5	59.532	80192000
+	Pld1	Phospholipase D1	0.004181	0.413535	D6RH77_MOUSE	3	5.2	119.59	4203600
+			0.00909411	0.410781		2	19.6	23.583	88951000
+	Chdh	Choline dehydrogenase, mitochondrial	0.000160702	0.407231	CHDH_MOUSE	8	20.6	66.414	66683000
+	Kank2	KN motif and ankyrin repeat domain-containing protein 2	0.000405135	0.399933	KANK2_MOUSE	3	5.8	90.244	8295800
+	Mep1b	Meprin A subunit beta	0.00811241	0.3998	MEP1B_MOUSE	4	8	79.5	60374000
+	Ptbp3	Polypyrimidine tract-binding protein 3	0.0214536	0.391553	G3UXA6_MOUSE	4	12.7	59.465	13329000
+	Slc6a19	Sodium-dependent neutral amino acid transporter B(0)AT1;Transporter	0.00250536	0.391358	D6RJ80_MOUSE	2	24.1	9.1955	320570000
+	Slc25a20	Mitochondrial carnitine/acylcarnitine carrier protein	0.000114726	0.3887	MCAT_MOUSE	6	21.9	33.026	349050000
+	Ppp2ca;Ppp2cb	Serine/threonine-protein phosphatase 2A catalytic subunit alpha isoform;Serine/threonine-protein phosphatase 2A catalytic subunit beta isoform	0.000329352	0.388681	PP2AA_MOUSE	6	28.2	35.608	157340000
+	Ces2c	Acylcarnitine hydrolase	8.06251e-05	0.385163	EST2C_MOUSE	10	25.8	62.469	203390000
+		Ester hydrolase C11orf54 homolog	1.46531e-06	0.381819	CK054_MOUSE	7	20.3	34.995	266040000
+	Igbp1	Immunoglobulin-binding protein 1	0.000805212	0.379828	IGBP1_MOUSE	2	7.1	38.97	18201000
+	Iqgap2	Ras GTPase-activating-like protein IQGAP2	0.000409421	0.37194	IQGA2_MOUSE	18	16.5	180.53	34515000
+	Dpyd	Dihydropyrimidine dehydrogenase [NADP(+)]	0.000238358	0.368258	DPYD_MOUSE	6	8.6	111.25	32694000
+	Plin1	Perilipin-1	0.00961789	0.362547	PLIN1_MOUSE	7	20.9	55.595	21371000
+	Klk1	Kallikrein-1	6.96514e-05	0.357809	A0A0B6VSQ6_MOUSE	4	21.1	28.774	121240000
+	Krt42	Keratin, type I cytoskeletal 42	0.00283831	0.354066	K1C42_MOUSE	11	22.5	51.621	475760000
+	Ap1g1	AP-1 complex subunit gamma-1	0.000225393	0.349901	AP1G1_MOUSE	5	10.8	91.721	16444000
+	Plxnb2	Plexin-B2	0.00152055	0.348379	PLXB2_MOUSE	4	3.3	206.23	13298000
+	Suox	Sulfite oxidase, mitochondrial	0.000534035	0.346722	SUOX_MOUSE	10	33.3	60.755	207980000
+	Aoc1	Amiloride-sensitive amine oxidase [copper-containing];Amine oxidase	2.78599e-05	0.345766	AOC1_MOUSE	9	16.3	86.022	75008000
+	Prph	Peripherin	0.000100205	0.338644	G3X981_MOUSE	18	31.4	54.297	90629000
+	Nsf	Vesicle-fusing ATPase	0.000484596	0.337472	NSF_MOUSE	8	15.7	82.613	45418000
+	Cd82	CD82 antigen;Tetraspanin	0.0018593	0.333782	A2AIJ1_MOUSE	4	13.2	29.628	179000000
+	Ces1f	Carboxylic ester hydrolase	0.000278445	0.329863	Q91WU0_MOUSE	11	24.2	61.612	128080000
+	Ndrg1	Protein NDRG1	0.0140378	0.320443	E9PVF3_MOUSE	3	11.7	43.008	42157000
+	Crot	Peroxisomal carnitine O-octanoyltransferase	0.000730163	0.320172	OCTC_MOUSE	5	11.8	70.264	8336500
+	Col1a1	Collagen alpha-1(I) chain	0.0239977	0.316553	CO1A1_MOUSE	6	5.5	138.03	226090000
+	Col4a2	Canstatin;Collagen alpha-2(IV) chain	0.0037792	0.316492	B2RQQ8_MOUSE	5	4.2	167.32	102710000
+	Psma1	Proteasome subunit alpha type;Proteasome subunit alpha type-1	0.00488461	0.308096	PSA1_MOUSE	2	10.3	29.546	41799000
+	Mme	Neprilysin	2.60669e-05	0.302505	NEP_MOUSE	7	12.1	85.701	21480000
+	Pcbd1	Pterin-4-alpha-carbinolamine dehydratase	0.0150044	0.292679	PHS_MOUSE	3	23.1	11.985	62857000
+	Cubn	Cubilin	0.000266256	0.290045	CUBN_MOUSE	7	2.1	399.09	5060800
+	Hkdc1	Putative hexokinase HKDC1	9.75371e-05	0.287613	HKDC1_MOUSE	7	8.4	102.26	20254000
+	Pdzk1	Na(+)/H(+) exchange regulatory cofactor NHE-RF3	0.000108565	0.285464	NHRF3_MOUSE	7	23.9	56.498	41961000
+	Slc25a24	Calcium-binding mitochondrial carrier protein SCaMC-1	1.22394e-05	0.285452	SCMC1_MOUSE	12	26.9	52.901	315200000
+	Cndp2	Cytosolic non-specific dipeptidase	1.35891e-07	0.284668	CNDP2_MOUSE	21	58.9	52.767	1296300000
+	S100g	Protein S100;Protein S100-G	0.00393188	0.280797	Q5VM59_MOUSE	3	57	8.97	129590000
+	Anpep	Aminopeptidase N	4.3469e-06	0.26001	AMPN_MOUSE	32	39	109.65	448590000
+	Sis		6.45208e-06	0.259562	F8VQM5_MOUSE	32	22.1	208.98	254730000
+	Cat	Catalase	3.13502e-09	0.256075	CATA_MOUSE	15	40.2	59.795	280780000
+	Ak3	GTP:AMP phosphotransferase AK3, mitochondrial	0.000417753	0.25497	KAD3_MOUSE	6	25.6	25.426	358040000
+	Sncg	Gamma-synuclein	0.000645803	0.248587	Q5GQ64_MOUSE	4	41.5	13.159	46952000
+	Abcb1a	Multidrug resistance protein 1A	0.00181192	0.244606	MDR1A_MOUSE	14	14.7	140.64	22536000
+	Pepd	Xaa-Pro dipeptidase	0.000274423	0.240175	A2RS23_MOUSE	2	3.2	55.028	10334000
+	Enpep	Glutamyl aminopeptidase	2.00221e-07	0.216957	AMPE_MOUSE	22	28.7	107.96	165140000
+	Cd36	Platelet glycoprotein 4	1.08538e-08	0.215808	CD36_MOUSE	6	19.3	52.697	277270000
+	Arg2	Arginase-2, mitochondrial	1.03055e-06	0.19238	ARGI2_MOUSE	3	14.1	38.878	138850000
+	Myl12a		0.00141863	0.149613	D3Z249_MOUSE	5	70.7	6.8547	7610800000
+	A1bg	Alpha-1B-glycoprotein	6.4759e-07	0.11435	A1BG_MOUSE	7	19.1	56.553	71612000

## Sheet: Table S5 Urine
Supplementary Table 5: Quantitative proteome analysis of urine
Significant	Gene names	Protein names	p-value	Max regulation (fold)	UniProt names	Peptides	Sequence coverage [%]	iBAQ
+	Hp	Haptoglobin;Haptoglobin alpha chain;Haptoglobin beta chain	8.34601e-08	280.452	HPT_MOUSE	26	71.2	36107000000
+	H2-Ab1	H-2 class II histocompatibility antigen, A-Q beta chain;H-2 class II histocompatibility antigen, A-D beta chain	0.000265665	149.993	HB2D_MOUSE	11	44.9	6010300000
+	Prtn3	Myeloblastin	8.64802e-05	71.4578	PRTN3_MOUSE	10	53.9	1005000000
+	Orm2	Alpha-1-acid glycoprotein 2	0.000644486	70.2784	A1AG2_MOUSE	10	40.6	1919600000
+	Igj	Immunoglobulin J chain	1.91283e-05	68.7832	IGJ_MOUSE	7	59.7	7712300000
+	A2m	Alpha-2-macroglobulin;Alpha-2-macroglobulin 165 kDa subunit;Alpha-2-macroglobulin 35 kDa subunit	7.93612e-07	67.2911	A2M_MOUSE	65	57.4	623810000
+	Scgb1a1	Uteroglobin	1.44145e-05	61.7404	Q3UKV9_MOUSE	4	36.5	7770500000
+	Lcn2	Neutrophil gelatinase-associated lipocalin	9.12761e-08	56.189	A0A0A6YW77_MOUSE	10	44.5	5344000000
+	Igha		4.40915e-05	39.5272	A0A075B6A3_MOUSE	11	41.6	5698300000
+	Amy1	Alpha-amylase 1;Alpha-amylase	1.04572e-05	37.8552	AMY1_MOUSE	22	62.2	874740000
+	Igkv4-55	Ig kappa chain V-VI region NQ2-6.1	1.74075e-06	26.9145	A0A0B4J1I9_MOUSE	3	49.6	1169100000
+	H2-Aa	H-2 class II histocompatibility antigen, A-Q alpha chain	0.0308807	25.1475	HA2Q_MOUSE	6	50.7	3842100000
+	Neu1	Sialidase-1	2.04554e-07	21.9658	NEUR1_MOUSE	8	29.3	219870000
+	Igkv17-127;Igkv17-121		0.000172071	21.8026	A0A075B5J9_MOUSE	3	34.2	4593900000
+	Chil3	Chitinase-like protein 3	0.00207438	21.388	CHIL3_MOUSE	17	58.5	711660000
+			0.00204601	15.9151		4	52.9	567480000
+	C4b	Complement C4-B;Complement C4 beta chain;Complement C4 alpha chain;C4a anaphylatoxin;Complement C4 gamma chain	0.00301119	14.4072	CO4B_MOUSE	27	23.9	29023000
+	Igkc	Ig kappa chain C region	2.27165e-08	12.8446	A0A075B5P2_MOUSE	8	84.9	15313000000
+	Lrg1		3.32028e-07	10.9731	Q91XL1_MOUSE	8	23.1	15455000000
+		Ig kappa chain V-III region PC 7183;Ig kappa chain V-III region PC 7043;Ig kappa chain V-III region PC 7210;Ig kappa chain V-III region CBPC 101	0.000316075	9.97014	KV3AC_MOUSE	3	53.2	882840000
+	Retnlg		9.95076e-08	9.65628	Q8K426_MOUSE	6	61.5	15934000000
+	Lyz2	Lysozyme;Lysozyme C-2	0.00165673	8.72348	A0A077S2U6_MOUSE	12	72.3	12587000000
+	Igkv9-124		0.0273217	7.87952	A0A075B5K2_MOUSE	4	56.2	1751800000
+		Ig kappa chain V-V region HP 93G7;Ig kappa chain V-V region HP R16.7;Ig kappa chain V-V region HP 123E6	0.00142843	7.56662	KV5AB_MOUSE	4	50.9	1279700000
+	Sparcl1	SPARC-like protein 1	8.6696e-06	7.22986	SPRL1_MOUSE	5	12.8	36353000
+	Mug1	Murinoglobulin-1	0.0268286	7.21515	MUG1_MOUSE	27	28.3	68437000
+	Apcs	Serum amyloid P-component	0.00734448	7.04377	Q4JFI8_MOUSE	6	25.9	136620000
+	Hbb-b1;Hbbt1	Hemoglobin subunit beta-1	1.88665e-05	6.38032	A8DUK4_MOUSE	9	81.6	505320000
+	Orm1	Alpha-1-acid glycoprotein 1	8.0161e-06	6.27027	A1AG1_MOUSE	16	51.2	16807000000
+	Ighv8-11;Ighv8-14;Ighv8-9;Ighv8-6;Ighv8-13;Ighv8-5		0.0266425	6.24525	A0A075B5W4_MOUSE	2	21.8	224390000
+	Itih2	Inter-alpha-trypsin inhibitor heavy chain H2	0.0122596	6.04842	G3X977_MOUSE	10	17.4	28709000
+	Npc2	Epididymal secretory protein E1	0.000820556	5.99136	NPC2_MOUSE	4	30.9	819130000
+		Ig heavy chain V region 6.96	0.000242554	5.82138	HVM57_MOUSE	3	30.6	666990000
+	Creg1	Protein CREG1	0.000918817	5.82029	CREG1_MOUSE	5	24.1	58203000
+	Cst6		2.84584e-05	5.79889	Q9D1B1_MOUSE	6	55	1272900000
+	Sval2		0.0285959	5.64642	D3Z4E7_MOUSE	2	22.9	20267000
+	Serpina1d	Alpha-1-antitrypsin 1-4	0.00180976	5.58	A1AT4_MOUSE	14	41.6	201450000
+	Plbd2	Putative phospholipase B-like 2;Putative phospholipase B-like 2 28 kDa form;Putative phospholipase B-like 2 40 kDa form;Putative phospholipase B-like 2 15 kDa form	3.30392e-05	5.51864	PLBL2_MOUSE	10	19.2	136310000
+	S100a9	Protein S100-A9	0.00177326	5.25206	Q3UP42_MOUSE	3	30.1	885130000
+	Cp	Ceruloplasmin	1.7203e-07	5.22965	CERU_MOUSE	50	55.8	791060000
+	Aoah	Acyloxyacyl hydrolase;Acyloxyacyl hydrolase small subunit;Acyloxyacyl hydrolase large subunit	0.000994841	5.22584	AOAH_MOUSE	8	17.6	135650000
+	Obp1a		0.0053539	5.15926	Q9D3H2_MOUSE	4	31.3	637540000
+	Camp	Cathelin-related antimicrobial peptide	0.00222004	5.12481	CRAMP_MOUSE	3	25	916060000
+	Scpep1	Retinoid-inducible serine carboxypeptidase	2.90239e-05	5.11007	RISC_MOUSE	10	25.7	184170000
+	Sftpb	Pulmonary surfactant-associated protein B	0.0311617	5.06844	F8WGK6_MOUSE	7	14.9	1094400000
+	Gm10881	Ig kappa chain V-V region L7	6.42735e-05	5.03338	KV5A9_MOUSE	3	39.7	1300500000
+	Lgals3bp	Galectin-3-binding protein	5.37639e-08	4.95526	LG3BP_MOUSE	17	41.4	4589800000
+	Dpep1	Dipeptidase 1	0.00471597	4.70619	DPEP1_MOUSE	7	21	108590000
+	Hpx	Hemopexin	2.28065e-05	4.6355	HEMO_MOUSE	28	58.3	3100900000
+		Ig kappa chain V-II region 26-10	0.0146134	4.57636	KV2A7_MOUSE	3	38.9	175770000
+	C3	Complement C3;Complement C3 beta chain;C3-beta-c;Complement C3 alpha chain;C3a anaphylatoxin;Acylation stimulating protein;Complement C3b alpha chain;Complement C3c alpha chain fragment 1;Complement C3dg fragment;Complement C3g fragment;Complement C3d fragment;Complement C3f fragment;Complement C3c alpha chain fragment 2	0.000732618	4.51345	CO3_MOUSE	71	54.7	310960000
+	Arsb	Arylsulfatase B	0.00550237	4.37053	ARSB_MOUSE	8	17.8	42034000
+	Csf1	Macrophage colony-stimulating factor 1;Processed macrophage colony-stimulating factor 1	3.73879e-05	4.26828	CSF1_MOUSE	4	8.9	72274000
+	H2-Q10	H-2 class I histocompatibility antigen, Q10 alpha chain	3.56181e-06	4.15313	HA10_MOUSE	15	45.8	1228900000
+	Igkv16-104		0.000488338	4.12225	A0A0B4J1I1_MOUSE	2	23.3	634140000
+	Cfh	Complement factor H	0.012471	4.06853	A0A0A6YVP8_MOUSE	15	20.4	26058000
+	Ighg1	Ig gamma-1 chain C region secreted form;Ig gamma-1 chain C region, membrane-bound form	9.74649e-07	3.94379	A0A075B5P4_MOUSE	11	51.2	3757600000
+	Scgb1b2		0.0191864	3.92865	O35176_MOUSE	4	48.4	640170000
+	Ces1b	Carboxylic ester hydrolase	9.40281e-08	3.92508	D3Z5G7_MOUSE	12	26.5	477060000
+	Obp1b;Gm14743		0.00210575	3.90088	A2AEP0_MOUSE	8	41.5	693570000
+	Sh3bgrl3	SH3 domain-binding glutamic acid-rich-like protein 3	0.000632048	3.79371	SH3L3_MOUSE	3	31.2	1558600000
+	Lamp1	Lysosome-associated membrane glycoprotein 1	0.000334139	3.73282	LAMP1_MOUSE	4	11.8	509380000
+	Tf;Gm20425	Serotransferrin	5.04082e-06	3.6717	E9Q035_MOUSE	54	66.1	9870500000
+	Serpina1c;Serpina1a	Alpha-1-antitrypsin 1-3;Alpha-1-antitrypsin 1-1	2.80435e-08	3.63909	A0A0A0MQA3_MOUSE	20	51.6	6249500000
+	Gm20547;Cfb	Complement factor B;Complement factor B Ba fragment;Complement factor B Bb fragment	1.28506e-05	3.60037	B8JJM5_MOUSE	28	29.4	2365000000
+	B2m	Beta-2-microglobulin	0.00258202	3.53422	B2MG_MOUSE	2	16	129410000
+	FRRS1	Ferric-chelate reductase 1	0.0215053	3.49626	FRRS1_MOUSE	3	4.9	11747000
+	Cdh11	Cadherin-11	2.2835e-05	3.48793	CAD11_MOUSE	8	9.3	95447000
+	Ncstn	Nicastrin	0.0113018	3.41746	NICA_MOUSE	4	7.1	15718000
+	Qprt	Nicotinate-nucleotide pyrophosphorylase [carboxylating]	0.00865737	3.40267	NADC_MOUSE	8	37.5	90436000
+	Eif6	Eukaryotic translation initiation factor 6	1.22258e-06	3.39516	IF6_MOUSE	5	31.4	199660000
+	Calr	Calreticulin	0.0202498	3.38499	B2MWM9_MOUSE	5	16.8	62956000
+	Serpina1b	Alpha-1-antitrypsin 1-2	1.67728e-06	3.37986	A1AT2_MOUSE	18	51.6	2316200000
+	Serpina3k	Serine protease inhibitor A3K	5.63894e-05	3.29753	SPA3K_MOUSE	28	63.9	4379600000
+	Ctsz	Cathepsin Z	0.000975032	3.26213	CATZ_MOUSE	10	52.6	1879300000
+	Enpp5	Ectonucleotide pyrophosphatase/phosphodiesterase family member 5	0.00737718	3.20584	ENPP5_MOUSE	10	37.7	176440000
+	Mdh2	Malate dehydrogenase, mitochondrial	0.00107055	3.18836	MDHM_MOUSE	12	47.3	162930000
+	Pi16	Peptidase inhibitor 16	0.00482429	3.1069	D3Z6T6_MOUSE	8	26.5	665170000
+	Il18bp	Interleukin-18-binding protein	0.000484508	3.0773	I18BP_MOUSE	3	19.2	322970000
+	Plg	Plasminogen;Plasmin heavy chain A;Activation peptide;Angiostatin;Plasmin heavy chain A, short form;Plasmin light chain B	8.68875e-05	3.07544	PLMN_MOUSE	42	62.9	741260000
+	Atp5d	ATP synthase subunit delta, mitochondrial	0.0183598	3.03805	ATPD_MOUSE	2	13.7	67904000
+	Ftl1;Ftl2	Ferritin;Ferritin light chain 1;Ferritin light chain 2	0.000391695	3.01363	FRIL1_MOUSE	9	66.1	1086200000
+	SIRP-beta;Sirpb1a;Sirpb1b;Sirpb1c		0.000243034	2.98602	A0A0A6YWF8_MOUSE	8	24.6	104560000
+	Pigr	Polymeric immunoglobulin receptor;Secretory component	4.05294e-05	2.9608	PIGR_MOUSE	22	41	2287200000
+	Ctsc	Dipeptidyl peptidase 1;Dipeptidyl peptidase 1 exclusion domain chain;Dipeptidyl peptidase 1 heavy chain;Dipeptidyl peptidase 1 light chain	5.50985e-06	2.95862	CATC_MOUSE	8	22.9	154270000
+	Btnl10	Butyrophilin-like protein 10	0.000206858	2.94531	BTNLA_MOUSE	3	11.3	352830000
+	Madcam1	Mucosal addressin cell adhesion molecule 1	1.22324e-05	2.94213	G5E838_MOUSE	4	21.2	103910000
+	Glb1	Beta-galactosidase	0.00645567	2.91485	BGAL_MOUSE	16	36.2	598050000
+	Ces1c	Carboxylesterase 1C	2.26974e-07	2.87548	EST1C_MOUSE	14	31.6	1827900000
+	Gc	Vitamin D-binding protein	0.0176607	2.87272	VTDB_MOUSE	25	62.4	567630000
+	Gsn	Gelsolin	0.00247037	2.85944	GELS_MOUSE	20	41.9	174430000
+	Guca2b	Guanylate cyclase activator 2B;Uroguanylin	0.00407765	2.82505	A2AA35_MOUSE	7	56.6	927940000
+	Glrx	Glutaredoxin-1	0.0036314	2.79664	GLRX1_MOUSE	5	50.5	610980000
+	Dsc1	Desmocollin-1	0.00612991	2.77989	DSC1_MOUSE	6	8.9	207180000
+	Hist2h4;Hist1h4a	Histone H4	0.00232647	2.7477	B2RTM0_MOUSE	6	50.5	1941000000
+	Vasn	Vasorin	0.0156026	2.73148	VASN_MOUSE	4	7.9	28539000
+	Nid2	Nidogen-2	0.00187847	2.71173	NID2_MOUSE	6	8.1	55323000
+	Lman2	Vesicular integral-membrane protein VIP36	0.00158929	2.7076	LMAN2_MOUSE	7	28.2	67815000
+	Fth1	Ferritin heavy chain;Ferritin heavy chain, N-terminally processed	0.00434714	2.62032	FRIH_MOUSE	9	51.1	751060000
+	Cycs	Cytochrome c, somatic	0.00482968	2.60639	CYC_MOUSE	5	56.2	519220000
+	Axl	Receptor protein-tyrosine kinase;Tyrosine-protein kinase receptor UFO	0.00771192	2.59247	Q6PE80_MOUSE	9	13.5	153130000
+	Hgfac	Hepatocyte growth factor activator;Hepatocyte growth factor activator short chain;Hepatocyte growth factor activator long chain	0.00759852	2.59155	HGFA_MOUSE	13	21.7	353770000
+	Chia;Chia1	Acidic mammalian chitinase	0.00406527	2.57769	CHIA_MOUSE	11	36.4	415470000
+	Sectm1a	Secreted and transmembrane protein 1A	1.17828e-06	2.57274	A2ABP7_MOUSE	4	29.2	1491200000
+	Keg1	Glycine N-acyltransferase-like protein Keg1	0.00314427	2.51307	D3Z1F5_MOUSE	2	9.6	13600000
+	Gm2a	Ganglioside GM2 activator	0.00406035	2.49334	Q5F1Z8_MOUSE	10	41.5	24564000000
+	Cdh1	Cadherin-1;E-Cad/CTF1;E-Cad/CTF2;E-Cad/CTF3	0.00022056	2.4874	CADH1_MOUSE	25	36.5	5008400000
+	Lamp2	Lysosome-associated membrane glycoprotein 2	0.000428387	2.4507	LAMP2_MOUSE	6	14.2	904950000
+	Man2b2	Epididymis-specific alpha-mannosidase	0.000257662	2.44692	MA2B2_MOUSE	17	23	245120000
+	Cfi	Complement factor I;Complement factor I heavy chain;Complement factor I light chain	0.00210835	2.4246	CFAI_MOUSE	14	26.9	144910000
+	Ctsa	Carboxypeptidase;Lysosomal protective protein;Lysosomal protective protein 32 kDa chain;Lysosomal protective protein 20 kDa chain	0.000150566	2.42068	G3X8T3_MOUSE	17	38.6	2728100000
+	Gpx1	Glutathione peroxidase 1;Glutathione peroxidase	0.0143184	2.4012	A0A0A6YVV2_MOUSE	12	65.7	401300000
+	Dsc2	Desmocollin-2	1.11875e-05	2.37324	DSC2_MOUSE	14	25.8	559030000
+	Ahsg	Alpha-2-HS-glycoprotein	0.00020815	2.28733	FETUA_MOUSE	10	45.8	2497700000
+	Galc	Galactocerebrosidase	0.00143853	2.26689	GALC_MOUSE	14	31.1	377100000
+	Icam1	Intercellular adhesion molecule 1	0.000173789	2.25408	ICAM1_MOUSE	9	20.2	225730000
+	Ifi30	Gamma-interferon-inducible lysosomal thiol reductase	0.000841151	2.23946	GILT_MOUSE	9	44	543120000
+	Suox	Sulfite oxidase, mitochondrial	0.0017207	2.22972	SUOX_MOUSE	3	5.9	31377000
+	Glb1l	Beta-galactosidase-1-like protein	0.000793201	2.2129	A0A087WPH5_MOUSE	12	19.5	83952000
+	Il1rap	Interleukin-1 receptor accessory protein	0.0112177	2.13987	E9Q6I2_MOUSE	8	12.8	85536000
+	Ifnar2	Interferon alpha/beta receptor 2	0.00237774	2.12248	INAR2_MOUSE	5	22.6	1173700000
+	Tpp1	Tripeptidyl-peptidase 1	0.00108072	2.06632	TPP1_MOUSE	4	11.6	444850000
+	Egfr	Epidermal growth factor receptor	0.00186976	2.03334	EGFR_MOUSE	9	18.2	52754000
+	Alb	Serum albumin	1.05245e-05	2.01976	ALBU_MOUSE	77	89.1	123430000000
+	Ctso	Cathepsin O	0.000347737	2.0116	CATO_MOUSE	7	17.9	250430000
+	Sod1	Superoxide dismutase [Cu-Zn]	0.00332905	1.96782	SODC_MOUSE	5	39	2564800000
+	Apoa1	Apolipoprotein A-I;Proapolipoprotein A-I;Truncated apolipoprotein A-I	0.00589742	1.96417	APOA1_MOUSE	12	41.7	1103700000
+	Ambp	Protein AMBP;Alpha-1-microglobulin;Inter-alpha-trypsin inhibitor light chain;Trypstatin	1.54852e-06	1.9632	AMBP_MOUSE	21	58.5	46038000000
+	Prdx3	Thioredoxin-dependent peroxide reductase, mitochondrial	0.0111015	1.82354	PRDX3_MOUSE	4	17.5	73302000
+	Pld3	Phospholipase D3	0.0102107	1.71552	PLD3_MOUSE	6	13.3	179510000
+	Fetub	Fetuin-B	0.00839184	1.65036	FETUB_MOUSE	11	45.9	207000000
+	Apoh	Beta-2-glycoprotein 1	0.00118951	1.64231	APOH_MOUSE	17	48.4	819060000
+	Mylk	Myosin light chain kinase, smooth muscle;Myosin light chain kinase, smooth muscle, deglutamylated form	0.00170181	1.62946	B1B1A8_MOUSE	2	1.2	21137000
+	Anxa5	Annexin A5	0.000757031	1.62914	ANXA5_MOUSE	10	35.4	129380000
+	Qsox1	Sulfhydryl oxidase 1	0.00270657	1.56748	QSOX1_MOUSE	21	43	382340000
+	Pvrl2	Nectin-2	0.00400449	1.53326	PVRL2_MOUSE	10	26.6	146410000
+	Klk1	Kallikrein-1	0.00396237	0.650557	A0A0B6VSQ6_MOUSE	21	74.3	59309000000
+	Anxa6	Annexin A6;Annexin	0.00501028	0.636009	ANXA6_MOUSE	20	39.5	116130000
+	Tcn2	Transcobalamin-2	0.00515441	0.620619	TCO2_MOUSE	5	14.4	53499000
+	Acy3	N-acyl-aromatic-L-amino acid amidohydrolase (carboxylate-forming)	0.0038232	0.611108	ACY3_MOUSE	9	45.6	777040000
+	Nptn	Neuroplastin	0.00557566	0.571644	H3BIX4_MOUSE	5	25.3	773820000
+	Eef1a1;Eef1a2	Elongation factor 1-alpha;Elongation factor 1-alpha 1;Elongation factor 1-alpha 2	0.00583499	0.566509	D3YZ68_MOUSE	14	40.3	586440000
+	Ace	Angiotensin-converting enzyme;Angiotensin-converting enzyme, soluble form	5.10828e-05	0.566408	ACE_MOUSE	46	44.4	1302400000
+	Txndc17	Thioredoxin domain-containing protein 17	0.00916042	0.566088	TXD17_MOUSE	2	15.4	139680000
+	Clu	Clusterin;Clusterin;Clusterin beta chain;Clusterin alpha chain	0.00918256	0.561681	CLUS_MOUSE	18	31.9	4683800000
+	Lrp2	Low-density lipoprotein receptor-related protein 2	3.0491e-06	0.558283	LRP2_MOUSE	149	37.7	2602800000
+	Nucb1	Nucleobindin-1	0.00864957	0.525903	NUCB1_MOUSE	23	42.5	656760000
+	Prss8	Prostasin;Prostasin light chain;Prostasin heavy chain	0.00243642	0.522991	PRSS8_MOUSE	7	31.9	6586300000
+	Gprc5c	G-protein coupled receptor family C group 5 member C	0.00917101	0.516569	B7FAT9_MOUSE	6	17.7	215320000
+	Pip	Prolactin-inducible protein homolog	0.00439119	0.516267	PIP_MOUSE	7	51.4	2820500000
+	Wfdc15b	WAP four-disulfide core domain protein 15B	0.00198929	0.513235	WF15B_MOUSE	4	40	1994800000
+	Slc12a1	Solute carrier family 12 member 1	0.00719805	0.511248	A2AQ50_MOUSE	9	10.7	69521000
+	Cntfr	Ciliary neurotrophic factor receptor subunit alpha	0.00486393	0.508846	A2AMR7_MOUSE	2	6.5	63642000
+	Gstm1	Glutathione S-transferase Mu 1	0.000215146	0.508214	A2AE89_MOUSE	15	63.8	357880000
+	Rac1;Rac3;Rac2	Ras-related C3 botulinum toxin substrate 1;Ras-related C3 botulinum toxin substrate 2;Ras-related C3 botulinum toxin substrate 3	0.0140912	0.505394	A2AC13_MOUSE	8	44.3	423270000
+	Ywhae	14-3-3 protein epsilon	0.00336288	0.50184	1433E_MOUSE	10	49	124990000
+	Ldha	L-lactate dehydrogenase;L-lactate dehydrogenase A chain	0.0130702	0.500895	D3YZQ9_MOUSE	14	48.5	320220000
+	Selenbp1;Selenbp2	Selenium-binding protein 1;Selenium-binding protein 2	0.00334141	0.498528	G3UYY2_MOUSE	18	46	126060000
+	Sord	Sorbitol dehydrogenase	0.00254598	0.491562	DHSO_MOUSE	9	32.2	285390000
+	Ass1;Gm5424	Argininosuccinate synthase	0.0158745	0.486602	ASSY_MOUSE	18	60.2	282160000
+	Slc5a2	Sodium/glucose cotransporter 2	0.0079537	0.481508	SC5A2_MOUSE	12	20.4	576110000
+	Pgk1	Phosphoglycerate kinase 1;Phosphoglycerate kinase	0.0002374	0.480945	PGK1_MOUSE	19	54	409740000
+	Anpep	Aminopeptidase N	0.000408616	0.479439	AMPN_MOUSE	42	50.8	2072900000
+	Apod	Apolipoprotein D	0.000682243	0.478914	APOD_MOUSE	8	39.7	2833400000
+	Abca13	ATP-binding cassette sub-family A member 13	0.000486074	0.477926	ABCAD_MOUSE	5	1.5	15310000
+	Arhgdia	Rho GDP-dissociation inhibitor 1	0.00137641	0.4779	GDIR1_MOUSE	9	61.8	418310000
+	Prdx5	Peroxiredoxin-5, mitochondrial	0.000167407	0.471123	G3UZJ4_MOUSE	8	48.8	973510000
+	Ppic	Peptidyl-prolyl cis-trans isomerase;Peptidyl-prolyl cis-trans isomerase C	0.000773248	0.468255	PPIC_MOUSE	4	33	49757000
+	Slc9a3r2	Na(+)/H(+) exchange regulatory cofactor NHE-RF2	0.0172457	0.466589	NHRF2_MOUSE	3	20.8	26621000
+	Sdf4	45 kDa calcium-binding protein	0.000359755	0.463492	CAB45_MOUSE	3	16.1	108730000
+	Hrsp12	Ribonuclease UK114	2.39798e-06	0.460025	UK114_MOUSE	9	85.2	2695100000
+	Mdh1	Malate dehydrogenase, cytoplasmic	0.00121281	0.458676	MDHC_MOUSE	12	38.9	1163700000
+	Gpc4	Glypican-4;Secreted glypican-4	0.00211129	0.448216	GPC4_MOUSE	4	11	118510000
+	Vil1	Villin-1	0.00737414	0.448148	VILI_MOUSE	34	50.1	743820000
+	Mif	Macrophage migration inhibitory factor	0.0148731	0.44742	MIF_MOUSE	4	65.2	152770000
+	Abcg2	ATP-binding cassette sub-family G member 2	0.000482534	0.442738	ABCG2_MOUSE	12	25	391960000
+	Enpp2	Ectonucleotide pyrophosphatase/phosphodiesterase family member 2	0.00721746	0.438232	ENPP2_MOUSE	22	29.7	293920000
+	Folr1	Folate receptor alpha	0.000416133	0.437404	E9PXB5_MOUSE	10	47.8	1548600000
+	Ndrg1	Protein NDRG1	0.00690094	0.435807	NDRG1_MOUSE	9	29.9	761120000
+	Mep1a	Meprin A subunit alpha	2.90772e-05	0.434544	MEP1A_MOUSE	32	50.4	28960000000
+	Aldob	Fructose-bisphosphate aldolase;Fructose-bisphosphate aldolase B	0.000824654	0.427398	ALDOB_MOUSE	17	55.5	1060900000
+	Fzd4	Frizzled-4	0.0166211	0.425684	FZD4_MOUSE	2	4.3	86894000
+	Amn	Protein amnionless	0.00515288	0.421476	AMNLS_MOUSE	7	19	87698000
+	Ppia	Peptidyl-prolyl cis-trans isomerase;Peptidyl-prolyl cis-trans isomerase A;Peptidyl-prolyl cis-trans isomerase A, N-terminally processed	0.00197074	0.414975	PPIA_MOUSE	9	50.6	501870000
+	Cadm4	Cell adhesion molecule 4	2.2569e-05	0.410926	CADM4_MOUSE	6	17.5	246250000
+	Rhoa;Rhoc	Transforming protein RhoA;Rho-related GTP-binding protein RhoC	0.000476564	0.408081	A0A0A6YXF6_MOUSE	7	36.4	257890000
+	Cda	Cytidine deaminase	0.0047575	0.405148	CDD_MOUSE	5	45.2	173010000
+	Dak	Bifunctional ATP-dependent dihydroxyacetone kinase/FAD-AMP lyase (cyclizing);ATP-dependent dihydroxyacetone kinase;FAD-AMP lyase (cyclizing)	0.0109856	0.399602	DHAK_MOUSE	15	40.7	90222000
+	Mup14		0.00361734	0.397353	B8JI96_MOUSE	22	93.3	6432700000
+	Actc1;Acta1;Actg2;Acta2	Actin, alpha skeletal muscle;Actin, alpha cardiac muscle 1;Actin, gamma-enteric smooth muscle;Actin, aortic smooth muscle	0.00126898	0.395158	ACTA_MOUSE	16	39.3	2224900000
+	Psca	Prostate stem cell antigen	0.00172187	0.391787	PSCA_MOUSE	2	22	1500500000
+	Aqp1	Aquaporin-1	3.77746e-05	0.389768	AQP1_MOUSE	4	25.7	999440000
+	Sypl1;Sypl	Synaptophysin-like protein 1	0.0250006	0.388383	D6RFU9_MOUSE	2	14	24004000
+	Akr1a1	Alcohol dehydrogenase [NADP(+)]	0.000485737	0.386335	AK1A1_MOUSE	19	67.1	600040000
+	Tgm1	Protein-glutamine gamma-glutamyltransferase K	0.00263452	0.385455	TGM1_MOUSE	10	17.7	32842000
+	Gipc2	PDZ domain-containing protein GIPC2	0.0052687	0.38503	GIPC2_MOUSE	6	18.8	35962000
+	Aldh1l1	Cytosolic 10-formyltetrahydrofolate dehydrogenase	0.00249677	0.375261	AL1L1_MOUSE	20	31.2	37981000
+	Hint1	Histidine triad nucleotide-binding protein 1	0.00979257	0.373145	B0R1E3_MOUSE	4	65.9	97173000
+	Dbi	Acyl-CoA-binding protein	0.00164475	0.37242	ACBP_MOUSE	5	67.8	996570000
+	Ezr	Ezrin	4.43613e-05	0.365842	EZRI_MOUSE	38	56	1062000000
+	Mep1b	Meprin A subunit beta	5.38851e-05	0.361291	MEP1B_MOUSE	18	34.1	3199100000
+	Khk	Ketohexokinase	0.000326268	0.353051	E9Q1Q9_MOUSE	8	45	149000000
+	Ube2n	Ubiquitin-conjugating enzyme E2 N	0.0129767	0.352632	A2RTT4_MOUSE	2	19.7	18638000
+	Gss	Glutathione synthetase	0.000805393	0.349428	A2AQN7_MOUSE	6	13.7	41858000
+	Fbp1	Fructose-1,6-bisphosphatase 1	0.000249856	0.348524	F16P1_MOUSE	18	59.8	709940000
+	Flvcr2	Feline leukemia virus subgroup C receptor-related protein 2	0.00270841	0.341593	FLVC2_MOUSE	2	6	69564000
+	Mme	Neprilysin	2.82099e-05	0.341293	NEP_MOUSE	33	46.7	717580000
+		Ester hydrolase C11orf54 homolog	0.000211449	0.340009	CK054_MOUSE	15	57.8	373380000
+	Slc5a1	Sodium/glucose cotransporter 1	0.0240832	0.337283	Q9QXI6_MOUSE	11	16.1	170080000
+	Papss2	Bifunctional 3-phosphoadenosine 5-phosphosulfate synthase 2;Sulfate adenylyltransferase;Adenylyl-sulfate kinase	0.00907372	0.33588	PAPS2_MOUSE	17	38	51386000
+	Slc6a19	Transporter;Sodium-dependent neutral amino acid transporter B(0)AT1	0.00141184	0.322873	D6RJ80_MOUSE	6	8.8	506000000
+	Alpl	Alkaline phosphatase, tissue-nonspecific isozyme;Alkaline phosphatase	0.00186896	0.322033	E9Q7P8_MOUSE	10	26.5	56398000
+	Mup5	Major urinary protein 5	8.8788e-05	0.319624	MUP5_MOUSE	21	78.3	2500100000
+	Pebp1	Phosphatidylethanolamine-binding protein 1;Hippocampal cholinergic neurostimulating peptide	0.00228514	0.316647	D3Z1V4_MOUSE	12	91.4	428650000
+	Cryz	Quinone oxidoreductase	8.49912e-05	0.315989	A0A0A6YXR4_MOUSE	11	52.6	224740000
+	Gdi2	Rab GDP dissociation inhibitor beta	0.00134951	0.312759	GDIB_MOUSE	19	53.9	94848000
+	Gsta1;Gsta2	Glutathione S-transferase A1;Glutathione S-transferase A1, N-terminally processed;Glutathione S-transferase A2;Glutathione S-transferase	0.0123718	0.312707	D3YZV3_MOUSE	10	37.7	204650000
+	Ggt1	Gamma-glutamyltranspeptidase 1;Gamma-glutamyltranspeptidase 1 heavy chain;Gamma-glutamyltranspeptidase 1 light chain	4.09897e-07	0.309721	GGT1_MOUSE	20	38.2	750210000
+	Hpcal1	Hippocalcin-like protein 1	0.00936578	0.299654	HPCL1_MOUSE	9	47.7	100030000
+	Slc13a2	Solute carrier family 13 member 2	0.00690395	0.299502	S13A2_MOUSE	2	3.2	5977300
+	Pdzk1ip1	PDZK1-interacting protein 1	0.000102021	0.297693	G3UW41_MOUSE	3	17.7	1525600000
+	Aadat	Kynurenine/alpha-aminoadipate aminotransferase, mitochondrial	0.000132956	0.297133	AADAT_MOUSE	13	31.1	187000000
+	Mup3	Major urinary protein 3	0.00103366	0.295628	MUP3_MOUSE	23	83.7	45725000000
+	Pdxk	Pyridoxal kinase	0.0129578	0.29447	D3Z7R1_MOUSE	6	26.3	75169000
+	Slc23a1	Solute carrier family 23 member 1	7.31267e-05	0.29279	S23A1_MOUSE	11	20.3	568630000
+	Clic1	Chloride intracellular channel protein;Chloride intracellular channel protein 1	0.000340479	0.292397	CLIC1_MOUSE	16	82.6	520410000
+	Slc22a7	Solute carrier family 22 member 7	0.0119765	0.286773	S22A7_MOUSE	9	14.3	157620000
+	Pla2g7	Platelet-activating factor acetylhydrolase	2.19959e-05	0.2816	E9Q330_MOUSE	10	26.8	137250000
+	Tmem27	Collectrin	0.00759574	0.280235	TMM27_MOUSE	6	27.5	598470000
+	Slc9a3r1	Na(+)/H(+) exchange regulatory cofactor NHE-RF1	3.75781e-05	0.278979	NHRF1_MOUSE	23	67	3455500000
+	Ehd1	EH domain-containing protein 1	0.00050766	0.272164	EHD1_MOUSE	21	47.4	138890000
+	Prdx6	Peroxiredoxin-6	0.000947419	0.27098	D3Z0Y2_MOUSE	11	62.9	151690000
+	Cryl1	Lambda-crystallin homolog	0.00731867	0.267015	A7VMV2_MOUSE	8	32.3	58655000
+	Rdx	Radixin	0.0102882	0.264221	Q7TSG6_MOUSE	35	52.7	289960000
+	Slc19a3	Thiamine transporter 2	0.00613779	0.263188	S19A3_MOUSE	2	5.9	12616000
+	Hao2	Hydroxyacid oxidase 2	0.030646	0.260629	HAOX2_MOUSE	7	31.4	36488000
+	A1bg	Alpha-1B-glycoprotein	0.0104214	0.257209	A1BG_MOUSE	21	52.9	485010000
+	Gyk;Gk	Glycerol kinase	0.0224929	0.250199	B1ASZ3_MOUSE	15	32.6	106850000
+	Slc34a1	Sodium-dependent phosphate transport protein 2A	0.0167065	0.246902	NPT2A_MOUSE	12	27.5	153880000
+	Myo7b	Unconventional myosin-VIIb	0.00207609	0.241226	MYO7B_MOUSE	52	31.7	41423000
+	Pdzk1	Na(+)/H(+) exchange regulatory cofactor NHE-RF3	9.33874e-06	0.239461	NHRF3_MOUSE	40	73.6	4853600000
+	Cuzd1	CUB and zona pellucida-like domain-containing protein 1	0.0315772	0.227989	B2RU69_MOUSE	7	12	15206000
+	Slc22a12	Solute carrier family 22 member 12	0.00258827	0.227638	S22AC_MOUSE	11	18.6	671160000
+	Slc22a19		0.000579515	0.224075	Q8VCA0_MOUSE	12	19.8	504700000
+	Msn	Moesin	0.00304836	0.222365	MOES_MOUSE	33	49.6	204440000
+	Slc5a10	Sodium/glucose cotransporter 5	2.97618e-05	0.21989	F6UXY4_MOUSE	6	15.3	382200000
+	Pck1	Phosphoenolpyruvate carboxykinase, cytosolic [GTP]	6.49489e-05	0.217668	PCKGC_MOUSE	20	41.5	88951000
+	Spp2	Secreted phosphoprotein 24	6.50031e-05	0.216766	SPP24_MOUSE	5	26.6	334830000
+	Clic4	Chloride intracellular channel protein;Chloride intracellular channel protein 4	0.000336768	0.211986	CLIC4_MOUSE	15	70.8	523880000
+	Slc6a18	Sodium-dependent neutral amino acid transporter B(0)AT3	8.972e-06	0.210617	S6A18_MOUSE	9	15.4	561760000
+	Myo1c	Unconventional myosin-Ic	0.0026911	0.209668	MYO1C_MOUSE	21	27.1	86914000
+	Abhd14b	Alpha/beta hydrolase domain-containing protein 14B	1.11927e-05	0.203078	A0A087WPF8_MOUSE	7	50.5	332000000
+	Naaladl1	N-acetylated-alpha-linked acidic dipeptidase-like protein	0.022477	0.198538	NALDL_MOUSE	8	14.8	18342000
+	Slco1a6	Solute carrier organic anion transporter family member 1A6	9.18054e-05	0.194864	SO1A6_MOUSE	12	21.5	124310000
+	Slc6a20b;Slc6a20a	Sodium- and chloride-dependent transporter XTRP3B;Transporter;Sodium- and chloride-dependent transporter XTRP3A	0.000544389	0.18414	E9Q0H0_MOUSE	10	18.4	309150000
+	Muc13	Mucin-13	0.0224063	0.183574	MUC13_MOUSE	3	5.4	34128000
+	Hamp2	Hepcidin-2	2.51221e-05	0.183277	HEPC2_MOUSE	2	29.8	11977000000
+	Susd2	Sushi domain-containing protein 2	2.9434e-05	0.18188	SUSD2_MOUSE	18	29.6	547230000
+	Cndp2	Cytosolic non-specific dipeptidase	0.0261281	0.180341	CNDP2_MOUSE	14	43.4	69568000
+	Treh	Trehalase	5.54551e-08	0.175504	E9PYP7_MOUSE	16	34.9	225790000
+	Slc5a6	Sodium-dependent multivitamin transporter	2.12095e-05	0.173425	SC5A6_MOUSE	3	6.3	71715000
+	Acy1	Aminoacylase-1	3.98696e-06	0.171955	A0A087WPX1_MOUSE	20	61.3	505710000
+	Cbr1	Carbonyl reductase [NADPH] 1	1.53624e-06	0.165595	B2RXY7_MOUSE	19	72.9	1150900000
+	Dnase1	Deoxyribonuclease;Deoxyribonuclease-1	7.14818e-09	0.162856	DNAS1_MOUSE	8	29.2	14189000000
+	Slc22a13	Solute carrier family 22 member 13	0.000303866	0.159801	S22AD_MOUSE	8	14.3	188160000
+	Sult1d1	Sulfotransferase 1 family member D1	0.000656291	0.159325	ST1D1_MOUSE	11	36.6	276950000
+	Clic5	Chloride intracellular channel protein 5	0.0038304	0.140996	CLIC5_MOUSE	13	57.8	288380000
+	Slc5a8	Sodium-coupled monocarboxylate transporter 1	0.00218255	0.136858	SC5A8_MOUSE	7	11.6	66610000

## Sheet: Table S6 Microbiota NGS
Supplementary Table 6: Microbiota analysis of colon content by 16SRNA (log2)								Animal code		WT:1,2-X		KO:3,4-X
	Animal ID	ASAP01	ASAP03	ASAP04	ASAP09	ASAP13	ASAP14	ASAP18	ASAP19	ASAP20	ASAP23	ASAP30	ASAP34	ASAP35	ASAP36	ASAP39	ASAP40	ASAP41	ASAP42	ASAP44	ASAP45	ASAP46	ASAP47	ASAP49	ASAP50	ASAP51	ASAP52	ASAP54	ASAP56	ASAP57	ASAP59	ASAP60	ASAP61	ASAP62	ASAP64	ASAP65	ASAP66	ASAP67	ASAP70	ASAP73	ASAP74	ASAP75	ASAP76	ASAP77	ASAP78	ASAP79	ASAP80
Cluster	STRAIN	4-3	1-3	3-3	3-3	1-3	3-3	1-2	3-3	3-2	1-2	4-3	1-2	4-3	1-3	1-2	4-3	1-3	4-2	1-2	4-3	1-3	4-2	1-2	4-3	4-2	2-2	2-3	4-2	2-2	2-3	2-3	4-2	2-2	2-3	2-3	4-2	2-2	2-2	2-4	2-4	2-2	3-2	3-2	3-2	3-2	3-2
1	EscherichiaShigella	11.4409	0	8.78463	8.86109	0	9.91886	0	5.97728	9.25267	0	7.87652	0	9.86573	0	0	10.1202	0	7.22882	0	7.12928	0	10.3587	0	7.75489	9.95274	1	0	9.56605	0	0	0	11.2408	0	1	0	4.64386	0	0	0	1.58496	0	9.14975	8.12928	7.33985	8.93074	6.89482
1	Parasutterella	10.0375	1.58496	11.0748	10.7398	0	11.0224	0	10.446	10.6573	0	11.23	0	9.53138	0	1.58496	9.14975	0	11.5162	0	10.0848	0	11.242	0	10.9851	11.2509	1	0	11.4252	0	1	0	10.7056	0	0	0	9.69697	1.58496	1	0	0	0	11.1267	11.0334	11.9035	11.0471	11.3821
1	unclassified_Enterobacteriaceae	11.5599	2.80735	9.04712	8.87344	3.70044	9.94105	2.32193	6.06609	9.32418	0	7.79442	0	9.94105	0	0	10.1849	0	7.22882	0	7.2854	4	10.2324	3.32193	7.91289	10.0098	0	2.58496	9.51964	2.58496	0	4.16993	11.3191	5.75489	3.32193	0	5.72792	0	2.80735	0	1	2.32193	8.77479	7.60733	7.47573	9.01681	7.07682
2	Lactobacillus	6.74147	4.80735	7.61471	4.70044	4.24793	5.39232	2.80735	3.45943	2.80735	5.35755	5.49185	5.64386	4.64386	6.62936	3.16993	10.0458	5.35755	6.6865	2.80735	5.75489	6.67243	7.64386	5.83289	6.55459	7.15987	7.29462	7.01123	6.74147	6.91886	8.45943	6.67243	8.08746	9.2738	7.50779	6.85798	8.6865	8.75489	9.50978	9.78136	8.92778	10.0375	7.02237	7.01123	7.32193	6.80735	7.99435
3	Alistipes	2.58496	7.8009	8.37504	8.25267	8.21917	6.9542	7.31288	3.16993	7.16993	9.24555	8.26679	10.1007	7.41785	8.70044	8.98584	6.98868	10.0444	7.22882	9.76653	6.97728	8.66178	5	9.89633	8.70736	0	9.76984	7.03342	5.88264	10.4686	9.48985	10.2923	0	6.84549	11.1267	10.29	7.76155	10.4378	9.99859	9.88264	9.9629	10.4481	8.54303	9.87652	5.52356	9.45943	6.96578
3	Bacteroides	10.0607	10.0674	11.3826	11.4398	8.02791	11.4278	7.40088	11.7134	11.3663	8.36632	10.9944	10.1836	11.5661	8.31741	10.4388	11.5003	8.30834	10.3487	10.1724	11.1693	8.02791	10.7279	10.3597	11.2336	10.3902	10.6874	8.74483	9.81057	10.3487	10.5137	10.0701	10.7117	9.11374	10.2773	10.3663	8.97154	9.95274	9.88264	8.49185	9.50184	9.50779	11.0735	11.0701	11.0217	11.2294	10.4315
3	Flavonifractor	5.67243	2.32193	4.85798	6.88264	4.24793	5.70044	2	6.08746	8.43879	1	7.82655	2	7.64386	3.45943	4.45943	6.50779	3	6.14975	3.16993	6.78136	2.32193	6.04439	3.32193	6.62936	7.6865	3.70044	3.70044	5.12928	3	3.32193	2.32193	5.55459	2.58496	4.24793	1.58496	2.80735	2.80735	0	2.58496	2.80735	1	4.90689	3.90689	3.45943	6.44294	5.70044
3	Mucispirillum	4.58496	5.42626	8.14466	6.83289	8.38802	6.80735	10.1241	7.94837	8.42206	8.20457	9.13699	8.04439	8.19967	8.71081	7.67948	8.71768	7.07682	0	7.65105	6.40939	7.84549	5.39232	7.07682	8.33539	7.19967	6.93074	6.84549	0	5.80735	6.06609	6.71425	7.10852	9.83763	8.90388	6.85798	0	7.35755	8.3443	7.89482	7.54689	7.71425	7.87036	6.47573	9.29921	8.07682	9.27146
3	Oscillibacter	4.58496	7.92481	7.40088	6.50779	9.02514	5	7.86419	7.99435	6.76818	7.85798	6.74147	6.24793	6.39232	8.90087	7.15987	6	8.93074	6.47573	5.78136	8.21432	7.8392	0	7.47573	2.80735	5	6.59991	9.40301	6.30378	7.56986	8.11374	6.12928	1.58496	8.43879	7.12928	7.08746	7.12928	7.35755	6.55459	8.14975	7.03342	7.94251	5.32193	5.45943	7.14975	6.33985	5.49185
3	Parabacteroides	5.42626	5.32193	7.29462	9.97728	3.32193	7.49985	4.70044	9.45327	8.00562	4.58496	8.17991	5.88264	8.58871	7.13955	5.2854	4.52356	6.12928	8.6865	6	9.42626	4.70044	6.2854	5.32193	7.87652	7.69349	4.45943	3.58496	7.70044	5.58496	5.9542	5.39232	7.06609	3.80735	6.08746	5.42626	4.90689	5.35755	6.42626	6.30378	5.04439	6	8.01681	7.52356	7.44294	8.9571	7.03342
3	unclassified_Clostridiales	9.21917	7.04439	8.65821	8.97154	8.77149	9.25503	6.58496	8.55842	9.81538	7.11894	9.44294	8.47978	9.22882	8.63662	8.15987	9.48784	9.33316	9.58496	8.73132	9.02514	8.77808	10.8186	9.10329	9.37287	9.57743	7.33985	7.08746	8.49185	8.04439	8.3837	9.3837	9.49386	7.92481	8.07146	8.57743	8.31741	9.45738	9.46761	8.55459	8.43045	9.49386	9.44294	9.82972	9.87958	9.78953	9.32418
3	unclassified_Erysipelotrichaceae	7.19967	3	5.61471	6.56986	3.45943	6.88264	3.45943	4.9542	9.01959	2.58496	6.87036	6.02237	6.47573	4.64386	5.61471	6.30378	4.90689	8.46761	5.52356	6.40939	4.39232	8.48382	7.62936	7.82655	10.5353	5.12928	3.58496	7.81378	4.08746	3.16993	3.90689	6.83289	2.32193	4.64386	4.58496	6.59991	3.45943	5.08746	2.32193	4.58496	5.88264	9.34207	9.75489	9.18982	8.88264	8.31741
3	unclassified_Lachnospiraceae	7.47573	11.7377	9.35094	8.61839	12.0728	8.99718	12.224	9.81698	8.11374	10.8933	9.2384	11.3038	9.28771	11.7678	11.3298	9.58684	11.0203	8.99152	10.6733	9.16491	11.6059	6.59991	10.7356	8.65821	7.53916	11.2052	12.021	9.67948	11	10.7879	11.1929	6.20945	12.0451	10.6147	10.9894	10.403	10.8564	10.3576	10.8194	10.8376	10.8281	8.43045	8.2854	8.21917	7.8392	8.81698
3	unclassified_Marinilabiliaceae	3	2.80735	7.05528	6.70044	6.16993	7.94837	7.25739	7.60733	7.21917	7.41785	7.59991	8.96	7.22882	7.36632	6.78136	1.58496	8.54303	8.20457	8.03892	6.79442	7.99435	4.24793	9.55267	8.13443	7.2384	7.33092	8.41785	8.35315	7.87652	7.70044	8.08746	3.45943	7.82018	7.31288	8.57743	8.32193	7.85175	8.31741	7.67243	7.90087	8.58496	7.91886	7.27612	5.2854	6.79442	7.8009
3	unclassified_Porphyromonadaceae	3.90689	11.4126	9.2854	9.55267	10.6944	9.12153	10.8242	10.0728	9.20945	11.098	10	10.568	9.61102	11.4173	11.8424	6.50779	11.7266	10.3707	11.6497	9.64024	11.7736	8.90087	10.4818	10.6689	8.17991	11.3869	10.3641	9.58871	11.3788	11.7343	11.0279	4.58496	9.94983	11.1189	11.5812	11.5531	11.1805	11.5314	11.3745	11.5751	10.8734	10.2703	10.1561	6.84549	9.20701	10.3848
3	unclassified_Ruminococcaceae	7.53138	10.0914	9.7364	8.60363	10.3072	8.56986	9.62753	9.6865	8.57365	10.0196	8.81698	10.6083	8.23362	10.2167	9.80735	8.13443	10.1202	10.1523	10.102	9.72281	10.1923	4.58496	11.1325	8.29462	7.90087	9.9571	10.9174	9.64024	10.0334	9.62205	10.4189	6.45943	10.0901	9.79604	9.71768	9.51767	10.0607	9.37069	9.9571	9.39874	10.0056	7.40088	7.88874	8.92481	8.12412	8.79766
4	Anaerotruncus	1.58496	2	6.06609	3.58496	4.16993	4.16993	2.58496	5.08746	5.35755	2.80735	5.42626	1	3.16993	4.08746	2.58496	2.80735	2.32193	2.80735	3	5.39232	4.58496	4.32193	3	2.58496	4.45943	0	4.32193	4.58496	3	4.08746	4.64386	1.58496	3.16993	4.64386	1.58496	1	3.45943	1.58496	3.16993	1.58496	4.32193	4.64386	4.70044	4.90689	1	3.32193
4	Blautia	9.13699	0	6.88264	8.80413	0	6.65821	0	6.85798	3.32193	0	6.80735	0	8.08746	0	0	7.05528	0	4.24793	0	7.98299	0	5.2854	0	7.63662	6.12928	0	0	1	0	0	0	1	0	0	0	0	0	0	0	0	0	3.58496	3.80735	0	1	2
4	Cellulosilyticum	5.80735	0	4.90689	4.16993	0	0	0	0	0	0	5.9542	0	7.34873	0	0	7.99435	0	0	0	8.26679	0	0	0	0	0	0	0	0	0	0	0	0	0	0	0	0	0	0	0	0	0	0	0	0	0	0
4	Coprobacillus	5.08746	0	3	5.12928	0	4.32193	0	4.75489	6.45943	0	5.70044	0	4.08746	0	0	3.32193	0	0	1	4.80735	4.45943	0	1	6.12928	2	0	0	3.45943	0	1	0	1	1	1	0	0	0	0	0	0	0	3.32193	4.80735	3.45943	0	5.42626
4	unclassified_Anaeroplasmataceae	0	9.42626	0	5.12928	5.85798	0	6.87036	5.2854	7.81378	11.4009	4.16993	0	0	0	0	0	0	4.90689	2.58496	7.99435	0	0	0	0	0	7.3837	2.32193	3.32193	0	2	0	0	3.58496	3.16993	0	10.4979	1.58496	0	9.35975	4.90689	0	0	0	0	4.85798	8.43463
4	unclassified_Desulfovibrionaceae	1.58496	6.72792	4.75489	4.80735	8.11374	5.24793	7.75489	5.2854	5	7.13955	4.9542	0	3.58496	0	0	0	0	5.45943	0	5.97728	0	0	0	3.16993	4.45943	0	7.14975	6.2854	0	7.13955	6.44294	2.58496	0	8.2854	6.42626	6.97728	0	6.18982	0	7.36632	7.09803	4.45943	5.90689	4.85798	5.24793	5.93074
4	unclassified_Haloplasmataceae	3.58496	0	3	0	0	2.32193	0	2.80735	4.9542	3	0	2	3.45943	3.32193	0	6.2854	5.08746	4.39232	0	5.20945	3.58496	0	3.80735	5.08746	7.06609	2.58496	1	6.10852	0	0	0	3	0	0	2	4.45943	2.32193	2.58496	2	1	2.32193	5.2854	0	3.58496	0	2
5	Anaeroplasma	0	0	0	0	0	0	0	0	0	0	6.56986	0	0	0	0	2.80735	4.16993	0	8.24793	9.63481	4.75489	0	3	2.58496	5.45943	6.64386	7.82018	9.61655	2.32193	7.74819	0	0	0	0	0	0	7.91289	0	0	9.7364	0	0	0	0	0	0
5	Barnesiella	0	0	0	1	0	2.58496	0	0	2.32193	0	2.58496	1	2	0	2.32193	0	0	5	2	4.52356	1	3	3	0	0	2.80735	0	3.16993	1	0	2	0	2.58496	0	3.80735	2.80735	3.16993	3.90689	3.58496	2.32193	2.80735	4.70044	3.80735	1.58496	2.32193	0
5	Butyrivibrio	0	4.90689	0	0	4.39232	0	2.32193	0	0	3.16993	0	0	1.58496	1	0	0	6.35755	3.32193	0	3.58496	5.42626	0	5.78136	0	0	5.20945	6.30378	2	4.58496	4.58496	3.58496	0	1.58496	3.32193	4.70044	4	3.58496	2.32193	5	5.08746	1.58496	0	0	0	0	0
5	Enterorhabdus	0	1	0	1.58496	2.32193	1	0	1.58496	0	2	0	1	0	1.58496	2.58496	0	3	2	2.58496	0	2	0	3.90689	0	0	1	0	0	0	2.32193	3.32193	0	0	1	2.80735	2	2.80735	1	1	1.58496	0	0	0	0	1.58496	2
5	unclassified_Carnobacteriaceae	0	0	0	0	0	0	0	0	0	1.58496	0	2.58496	0	1	1	0	1.58496	1	2.58496	3.45943	3.70044	0	2.80735	0	0	4.45943	2.58496	1	2.58496	1.58496	1	0	2.58496	2.32193	1	2.80735	2.58496	0	3.70044	4	4.64386	0	0	0	2	0
5	unclassified_Coriobacteriaceae	0	0	2.58496	4.16993	1	2	1.58496	4.08746	3	1.58496	1.58496	3.16993	0	3	3.70044	0	3	2	4.58496	2.32193	1.58496	2.32193	4.52356	0	4.24793	4.52356	3	0	3.16993	4	3.45943	0	4.08746	3.16993	2.80735	1	4.08746	3.80735	2.32193	2	2.80735	2	1	4.08746	3.45943	1
5	unclassified_Cyclobacteriaceae	0	0	1	2.32193	0	3.45943	0	3.58496	2.58496	0	2.58496	4.32193	3.16993	2.80735	2	0	3	1	3.16993	2	2.80735	0	5.20945	1.58496	0	3	0	1.58496	3.45943	2.58496	3.70044	0	0	1.58496	3.45943	3.58496	3	1	1.58496	3.16993	3.32193	3.16993	2.58496	0	3.16993	0
5	unclassified_Defluviitaleaceae	0	2.80735	0	0	1	0	4.39232	0	0	2.80735	0	1.58496	0	1	2.80735	0	2	0	0	0	1.58496	0	2.58496	0	0	4.08746	1.58496	0	4.32193	0	2.32193	0	2.80735	3.80735	2	2.80735	4.85798	4.80735	0	4.70044	4.08746	0	0	0	0	0
5	unclassified_Eubacteriaceae	0	4.45943	0	0	7.48382	0	1	3	0	5.08746	2.32193	0	1.58496	1	0	0	3.16993	3.16993	2.32193	5	0	0	1.58496	0	0	1	3.16993	2	0	3.16993	3.16993	0	0	2	2.32193	5.78136	2.32193	5.85798	3.58496	2.58496	4.08746	0	1	0	2.80735	0
5	unclassified_Flammeovirgaceae	0	0	2	1.58496	2	3.32193	2.32193	3.45943	1	2.80735	0	3.90689	2	2.58496	0	0	3.16993	2.32193	3.70044	2.58496	2	0	4.58496	1	1	3.32193	1	0	3.80735	2	3.90689	0	3	2.58496	4.16993	3	2.58496	3.70044	3.32193	1.58496	3.45943	2.32193	2.58496	0	1.58496	0
5	unclassified_Halothiobacillaceae	0	4.16993	2	0	5.35755	2	4.85798	1.58496	0	4.58496	0	3.32193	0	0	4.9542	0	0	1.58496	3.90689	0	0	0	4.52356	0	0	5	4.75489	1.58496	4.32193	4.75489	4.08746	0	5.08746	4.58496	3.16993	3.45943	4.58496	3.58496	3.70044	2.32193	4.24793	0	1	1	0	2.80735
5	unclassified_Heliobacteriaceae	0	1.58496	0	0	1.58496	0	2	0	0	3.32193	0	2.32193	0	1	3.80735	0	0	0	4.16993	0	3.70044	0	3.16993	0	0	3.32193	4.70044	0	4.75489	3.32193	3.80735	0	3.58496	0	2.58496	4.64386	4.45943	3.32193	5.12928	3.16993	4.45943	0	0	0	0	0
5	unclassified_Peptostreptococcaceae	0	4.52356	0	0	1.58496	0	5.58496	0	0	3.45943	0	2.58496	0	2	0	0	3.90689	0	0	0	0	0	1.58496	0	0	3.70044	2.58496	0	4.16993	2.80735	0	0	0	3.32193	3.90689	6.74147	7.18982	5.49185	7.8392	3	5.08746	0	0	0	0	0
5	unclassified_Prevotellaceae	0	0	1	0	0	1	2.32193	2.58496	0	3.80735	1.58496	4	0	0	0	0	0	2.32193	7.2384	1	0	0	4.39232	0	0	1.58496	0	2.32193	0	2.32193	1.58496	0	0	4.16993	5.61471	0	0	3.80735	3.45943	5.55459	4.39232	2.80735	0	0	2.32193	3.58496
5	unclassified_Syntrophomonadaceae	0	4.24793	0	5.42626	7.15987	1.58496	6.91886	5.67243	1	1	1.58496	3.45943	0	5.24793	1.58496	0	3.16993	2.32193	3.32193	0	2	0	1.58496	0	0	3	3.45943	1.58496	5.08746	4	3.32193	0	3.16993	4	2	3.70044	5.85798	1	2.32193	1.58496	3.80735	0	0	0	3.32193	1
	Achromobacter	0	0	0	0	0	0	0	0	0	0	0	0	0	0	0	0	0	0	0	0	0	0	0	0	0	0	0	0	0	0	0	0	0	0	0	0	0	0	0	0	0	0	0	0	0	0
	Acidovorax	0	0	0	0	0	0	0	0	0	0	0	0	0	0	0	0	0	0	0	0	0	0	1	0	0	0	0	0	0	0	0	0	0	0	0	0	0	0	0	0	0	0	0	0	0	0
	Acinetobacter	0	0	0	0	0	0	0	0	0	0	0	0	0	0	0	0	0	0	0	0	0	0	0	0	0	0	0	1	0	0	0	0	0	0	0	0	0	0	0	0	0	0	0	0	0	0
	Anaerostipes	0	0	0	0	0	0	0	0	0	0	0	0	0	0	0	0	0	0	0	0	0	0	0	0	0	0	0	0	0	0	0	0	0	0	0	0	0	0	0	0	0	0	0	0	0	0
	Anaerovorax	1.58496	1	1	0	0	0	1	0	0	2	1	0	0	0	0	0	0	0	1	3	1	0	0	0	0	1	1	0	1	1.58496	0	0	0	0	1	0	0	1	0	0	0	0	2	0	1	0
	Asaccharobacter	0	0	0	1	0	1	0	0	0	0	0	0	0	0	0	0	0	0	0	0	0	0	0	0	0	0	0	0	1	0	0	0	0	0	2.32193	0	1	0	0	1	1	0	0	0	0	0
	Bifidobacterium	0	0	0	0	0	0	0	0	0	0	0	0	0	0	0	0	0	0	0	0	0	0	0	0	1	0	0	0	0	0	0	0	0	0	0	0	0	0	0	0	0	0	1	0	0	0
	Butyricicoccus	0	0	0	0	0	0	0	0	0	0	0	0	0	0	0	0	2.32193	0	0	0	0	0	0	1	0	0	0	0	0	0	0	0	0	0	0	0	0	0	0	0	0	0	0	0	0	0
	Chryseobacterium	0	0	0	0	0	0	0	0	0	0	0	0	0	0	0	0	0	0	0	0	0	0	0	0	0	0	0	0	0	0	0	0	0	0	0	0	0	0	0	0	0	0	0	0	0	0
	Cloacibacterium	0	0	1	0	0	0	0	0	0	0	0	0	0	0	0	0	0	0	0	0	0	0	0	0	0	0	0	0	0	0	0	0	0	0	0	0	0	0	0	0	0	0	0	0	0	0
	Comamonas	0	0	0	0	0	0	0	0	0	0	0	0	0	0	0	0	0	0	0	0	0	0	0	0	0	0	0	1.58496	0	0	0	0	0	0	0	0	0	0	0	0	0	0	0	0	0	0
	Corynebacterium	0	0	0	0	0	0	0	0	0	0	0	0	0	0	0	0	0	0	0	0	0	0	0	0	0	0	0	0	0	0	0	0	0	0	0	0	0	0	0	0	0	0	1.58496	0	0	0
	Cryobacterium	0	0	0	0	0	0	0	0	0	0	0	0	0	0	0	0	0	0	0	0	0	0	0	0	0	0	0	0	0	0	0	0	0	0	0	0	0	0	0	0	0	0	0	0	0	0
	Dechloromonas	0	0	0	0	0	0	0	0	0	0	0	0	0	0	0	0	0	0	0	0	0	0	0	0	0	0	0	0	0	0	0	0	0	0	0	0	0	0	0	0	0	0	0	0	0	0
	Dialister	0	0	0	0	0	0	0	0	0	0	0	0	0	0	0	0	0	0	0	0	0	0	0	0	0	0	0	0	0	0	0	0	0	0	0	0	0	0	0	0	0	0	0	0	0	0
	Diaphorobacter	0	0	0	0	0	0	0	0	0	0	0	1	0	0	0	0	0	0	0	0	0	0	0	0	0	0	0	0	0	0	0	0	0	0	0	0	0	0	0	0	2	0	0	0	0	1.58496
	Enterobacter	0	0	0	0	0	0	0	0	0	0	0	0	0	0	0	0	0	0	0	0	0	0	0	0	0	0	0	0	0	0	0	0	0	0	0	0	0	0	0	0	0	0	0	0	0	0
	Enterococcus	0	0	0	0	0	0	0	0	0	0	2	0	0	0	0	1	0	0	0	0	1	3.80735	1.58496	0	4.16993	0	0	2	0	0	1	3.32193	0	0	0	3	0	0	0	0	0	0	0	0	0	0
	Faecalibacterium	0	0	0	0	0	0	0	0	0	0	0	0	0	0	0	0	0	0	0	0	0	0	0	0	0	0	0	0	0	0	0	0	0	0	0	0	0	0	0	0	0	0	0	0	0	0
	Hydrogenoanaerobacterium	0	0	0	0	0	0	0	0	0	0	0	0	0	0	0	1	0	0	0	0	0	0	0	0	0	0	0	0	0	0	0	0	0	0	0	0	0	0	0	0	0	0	0	0	0	0
	Klebsiella	0	0	0	0	0	0	0	0	0	0	0	0	0	0	0	0	0	0	0	0	0	0	0	0	0	0	0	0	0	0	0	0	0	0	0	0	0	0	0	0	0	0	1	0	0	0
	Marvinbryantia	0	0	1	2.58496	0	0	0	3.90689	2.58496	0	1.58496	0	0	0	0	2.58496	0	0	0	5.16993	0	0	0	4.24793	0	0	0	0	0	0	0	0	0	0	0	0	0	0	0	0	0	0	2.80735	0	0	4.75489
	Olsenella	0	0	0	0	0	0	0	0	0	0	0	0	0	0	0	0	0	0	0	0	0	0	0	0	0	0	0	0	0	0	0	0	0	0	0	0	0	0	0	0	0	0	0	0	0	0
	Propionibacterium	0	0	0	0	0	0	0	0	0	0	0	0	0	0	0	0	0	0	0	0	1	0	0	0	0	0	0	0	0	0	0	1	0	0	0	0	0	0	0	0	0	0	0	0	0	0
	Proteus	2	0	1	0	0	0	0	1	0	0	0	0	4.70044	0	0	3.90689	0	0	0	4.85798	0	5.93074	0	4.16993	0	0	0	0	0	0	0	2.80735	1	0	0	0	0	0	0	0	0	4.52356	5.61471	2.32193	0	0
	Pseudoflavonifractor	0	0	0	0	1.58496	0	0	0	0	0	0	0	3	0	0	0	0	2.80735	0	2.32193	0	0	0	2.58496	1	0	1	0	0	0	0	1	0	1	0	0	0	0	0	0	0	0	0	0	0	0
	Pseudomonas	0	0	0	0	0	0	0	0	0	0	0	0	0	0	0	0	0	0	0	0	0	0	0	0	0	0	0	0	0	0	0	0	0	0	0	0	0	0	0	0	0	0	0	0	0	0
	Pseudoxanthomonas	0	0	0	0	0	0	0	0	0	0	0	0	0	0	0	0	0	0	0	0	0	0	0	0	0	0	0	0	0	0	0	0	0	0	0	0	0	0	0	0	0	0	0	0	0	0
	Roseburia	0	0	0	0	0	0	0	0	0	0	1	0	0	0	0	0	0	2.80735	0	0	0	0	0	0	0	0	0	0	1.58496	0	0	0	0	0	0	1	1.58496	0	1	0	2.32193	0	0	0	2	3.70044
	Rothia	0	0	0	0	0	0	0	0	0	0	0	0	0	0	0	0	0	0	0	0	0	0	0	0	0	0	0	0	0	0	0	0	0	0	0	0	0	0	0	0	0	0	0	0	0	0
	Ruminococcus	0	0	0	0	0	0	4.75489	0	0	0	0	0	0	0	0	0	0	0	0	0	0	0	0	0	0	0	0	0	0	0	8.36632	0	8.81057	0	0	0	0	8.82655	0	0	0	0	0	0	0	0
	Ruminococcus2	0	2.80735	2.32193	0	1.58496	0	3.90689	0	0	1	0	0	0	0	0	0	0	0	0	1	1.58496	0	0	2	0	1	1	0	0	2.32193	0	0	3.58496	0	0	2	0	0	1	0	0	1	0	1	0	0
	Saccharibacteria_genera_incertae_sedis	0	0	0	0	2.32193	0	0	0	0	0	0	0	0	0	0	0	4.52356	0	0	0	0	0	0	0	0	0	0	0	0	0	0	0	0	0	1.58496	5.04439	0	4	5.49185	0	4.08746	0	0	0	0	0
	Spirosoma	0	0	0	0	0	0	0	0	0	0	0	0	0	0	0	0	0	0	0	0	0	0	0	0	0	0	0	0	0	0	0	0	0	0	0	0	0	0	0	0	0	0	0	0	0	0
	Stenotrophomonas	0	0	0	0	0	0	0	0	0	0	0	0	0	0	0	0	0	0	0	0	0	0	0	0	0	0	0	0	0	0	0	0	0	0	0	0	0	0	0	0	0	0	0	0	0	0
	Streptococcus	2.58496	0	4.16993	0	0	2	0	0	1.58496	0	0	0	2.32193	0	0	3.90689	0	0	0	0	0	3.90689	0	0	0	0	0	0	0	0	0	2	0	0	0	0	0	0	0	0	0	2.58496	2.58496	1	1.58496	0
	Syntrophococcus	0	0	0	0	0	0	0	0	0	0	0	0	0	0	0	0	0	0	0	0	0	0	0	0	0	0	0	0	0	0	0	0	0	0	0	0	0	0	0	0	0	0	0	0	0	0
	Tissierella	0	0	0	0	0	0	0	0	0	0	0	0	0	0	0	0	0	0	0	0	0	0	0	0	0	0	0	0	0	0	0	0	0	0	0	0	0	0	0	0	0	0	0	0	0	0
	unclassified_Acetobacteraceae	0	0	0	0	0	0	0	0	0	0	0	0	0	0	0	0	0	0	0	0	0	0	0	0	0	0	0	0	0	0	0	0	0	0	0	0	0	0	0	0	0	0	0	0	0	0
	unclassified_Acholeplasmataceae	0	1	0	0	0	0	0	0	0	4.24793	0	0	0	0	0	0	0	0	0	0	0	0	0	0	0	0	0	0	0	0	0	0	0	0	0	3.16993	0	0	4.85798	0	0	0	0	0	0	2
	unclassified_Acidobacteria	0	0	0	0	0	0	0	0	0	0	0	0	0	0	0	0	0	0	0	0	0	0	0	0	0	0	0	0	0	0	0	0	0	0	0	0	0	0	0	0	0	0	0	0	0	0
	unclassified_Aerococcaceae	0	0	0	0	0	0	0	0	0	1	0	0	0	0	0	0	0	0	0	0	0	0	1	0	0	0	0	0	0	0	0	0	0	0	0	0	0	0	0	0	0	0	0	0	0	0
	unclassified_Alteromonadales	0	0	0	0	0	0	0	0	0	0	0	0	0	0	0	0	0	0	0	0	0	0	0	0	0	0	0	0	0	0	0	0	0	0	0	0	0	0	0	0	0	0	0	0	0	0
	unclassified_Bacillales	2.32193	4	2.58496	3.58496	0	3	0	0	0	0	2	9.29921	5.32193	0	0	0	0	0	8.49185	5.39232	0	0	6.88264	3.45943	0	7.17991	0	0	8.42626	0	0	0	0	0	0	0	0	0	1.58496	0	0	0	0	0	0	8.89178
	unclassified_Bacteria	0	0	0	0	0	0	0	0	0	0	0	0	0	0	0	0	0	0	0	0	0	0	0	0	0	0	0	0	0	0	0	0	0	0	0	0	0	0	0	0	0	0	0	0	0	0
	unclassified_Bacteriovoracaceae	0	0	0	0	0	0	0	0	0	0	0	0	0	0	0	0	0	0	0	0	0	0	0	0	0	0	0	0	0	0	0	0	0	0	0	0	0	0	0	0	0	0	0	0	0	0
	unclassified_Bacteroidaceae	0	0	0	1	0	2	0	3.45943	0	0	2	0	1	0	0	0	0	3.70044	0	1.58496	0	0	0	3.90689	0	1	0	2.32193	0	2.32193	0	0	0	1.58496	1.58496	0	0	3.16993	0	0	0	0	1	1	1.58496	3
	unclassified_Bacteroidales	0	0	0	0	0	0	0	0	0	0	0	0	0	0	0	0	0	0	0	0	0	0	0	0	0	0	0	0	0	0	0	0	0	0	0	0	0	0	0	0	0	0	0	0	0	0
	unclassified_Bacteroidetes	0	0	0	0	0	0	0	0	0	0	0	0	0	0	0	0	0	0	0	0	0	0	0	0	0	0	0	0	0	0	0	0	0	0	0	0	0	0	0	0	0	0	0	0	0	0
	unclassified_Cellulomonadaceae	0	0	0	0	0	0	0	0	0	0	0	3	0	0	0	0	0	0	1.58496	0	0	0	2.32193	0	0	2	0	0	2.32193	0	0	0	0	0	0	0	0	0	0	0	0	0	0	0	0	3
	unclassified_Chitinophagaceae	0	0	0	0	0	0	0	0	0	0	0	0	0	0	0	0	0	0	0	0	0	0	0	0	0	0	0	0	0	0	0	0	0	0	0	0	0	0	0	0	0	0	0	0	0	0
	unclassified_Chrysiogenaceae	0	0	0	0	0	0	0	0	0	0	0	0	0	0	0	0	0	0	0	0	0	0	0	0	0	0	0	0	0	0	0	0	0	0	0	0	0	0	0	0	0	0	0	0	0	0
	unclassified_Comamonadaceae	0	0	0	0	0	0	0	0	0	0	0	0	0	0	0	0	0	0	0	0	0	0	0	0	0	0	0	0	0	0	0	0	0	0	0	0	0	0	0	0	0	0	0	0	0	0
	unclassified_Cryomorphaceae	0	0	0	0	0	0	0	0	0	0	0	0	0	0	0	0	0	0	0	0	0	0	0	0	0	0	0	0	0	0	0	0	0	0	0	0	0	0	0	0	0	0	0	0	0	0
	unclassified_Cytophagaceae	0	0	0	0	0	0	0	0	0	0	0	1	0	0	0	0	0	0	0	0	0	0	0	0	0	0	0	0	0	0	0	0	0	0	0	0	0	0	0	0	0	0	0	0	0	0
	unclassified_Dehalococcoidaceae	0	0	0	0	0	0	0	0	0	0	0	0	0	0	0	0	0	0	0	0	0	0	0	0	0	0	0	0	0	0	0	0	0	0	0	0	0	0	0	0	0	0	0	0	0	0
	unclassified_Ectothiorhodospiraceae	0	0	0	0	0	0	0	0	0	0	0	0	0	0	0	0	0	0	0	1.58496	0	0	0	0	0	0	0	0	0	0	0	0	0	0	0	0	0	0	0	0	0	0	0	0	0	0
	unclassified_Enterococcaceae	0	0	0	0	0	0	0	0	0	0	0	0	0	0	0	0	1.58496	0	0	0	0	0	0	0	0	1.58496	0	0	0	0	0	0	0	0	0	0	1	0	0	0	0	0	0	0	0	0
	unclassified_Flavobacteriaceae	0	0	0	0	0	0	0	2.32193	0	0	2.32193	0	2.58496	0	0	0	0	3.45943	0	0	0	0	0	0	0	0	0	4.24793	0	1	0	0	0	1	0	3.90689	0	0	1	2	0	2.58496	3.45943	0	1	2
	unclassified_Geobacteraceae	0	0	0	0	0	0	0	0	0	0	0	0	0	0	0	0	0	0	0	0	0	0	0	0	1	0	0	0	0	0	0	0	0	0	0	0	0	0	0	0	0	0	0	0	0	0
	unclassified_Gracilibacteraceae	0	0	0	0	0	0	0	0	0	0	0	0	0	0	0	0	0	0	0	0	0	0	0	0	0	0	0	0	0	0	0	0	0	0	0	0	0	0	0	0	0	0	0	0	0	0
	unclassified_Halobacteroidaceae	0	0	0	0	0	0	0	0	0	0	0	0	0	2.32193	0	0	0	0	0	2.58496	4.39232	0	4.24793	0	0	5.35755	1.58496	0	3.32193	1	0	0	0	0	0	0	0	0	4.24793	2.32193	0	0	0	0	0	0
	unclassified_Hydrogenedentes	0	0	0	0	0	0	0	0	0	0	0	0	0	0	0	0	0	0	0	0	0	0	0	0	0	0	0	0	0	0	0	0	0	0	0	0	0	0	0	0	0	0	0	0	0	0
	unclassified_Hyphomicrobiaceae	0	0	0	0	0	0	0	0	0	0	0	0	0	0	0	0	0	2.32193	0	0	0	0	0	0	0	0	0	3	0	0	0	0	0	0	0	0	0	0	0	0	0	0	0	0	0	0
	unclassified_Hyphomonadaceae	0	0	0	0	0	0	0	0	0	0	0	0	0	0	0	0	0	0	0	0	0	0	0	0	0	0	0	0	1	0	0	0	0	0	0	1.58496	0	0	0	0	0	0	0	0	0	0
	unclassified_Lactobacillaceae	0	0	0	0	0	0	0	0	0	0	0	0	0	0	0	0	0	0	0	0	0	0	0	0	0	0	0	0	0	0	0	0	0	0	0	0	0	0	0	0	0	0	0	0	0	0
	unclassified_Marinilabiaceae	0	0	0	0	0	0	0	0	0	0	0	0	0	0	0	0	0	0	0	0	0	0	0	0	0	0	0	0	0	0	0	0	0	0	0	0	0	0	0	0	0	0	0	0	0	0
	unclassified_Microbacteriaceae	0	0	0	0	0	0	0	0	0	0	0	0	0	0	0	0	0	0	0	0	0	0	0	0	0	0	0	0	0	0	0	0	0	0	0	0	0	0	0	0	0	0	0	0	0	0
	unclassified_Nocardioidaceae	0	0	0	0	0	0	0	0	0	0	0	0	0	0	0	0	0	0	0	0	0	0	0	0	0	0	0	0	0	0	0	0	0	0	0	0	0	0	0	0	0	0	0	0	0	0
	unclassified_Oceanospirillaceae	0	0	0	0	0	0	0	0	0	0	0	0	0	0	0	0	0	0	0	0	0	0	0	0	0	0	0	0	0	0	0	0	0	0	0	0	0	0	0	0	0	0	0	0	0	0
	unclassified_Piscirickettsiaceae	0	0	0	0	0	0	0	0	0	0	0	0	0	0	0	0	0	0	0	0	0	0	0	0	0	0	0	0	0	0	0	0	0	0	0	0	0	1.58496	0	0	2.32193	0	0	0	0	0
	unclassified_Planococcaceae	0	0	0	0	0	0	0	0	0	0	0	0	0	0	0	0	0	0	0	0	0	0	0	0	0	0	0	0	0	0	0	0	0	0	0	0	0	0	0	0	0	0	0	0	0	2.32193
	unclassified_Propionibacteriaceae	0	0	0	0	0	0	0	0	0	0	0	0	0	0	0	0	0	0	1	0	0	0	0	0	0	0	0	0	0	0	0	0	0	0	0	0	0	0	0	0	0	0	0	0	0	0
	unclassified_Rhodocyclaceae	0	0	0	0	0	0	0	0	0	0	0	0	0	0	0	0	0	0	0	0	0	0	0	0	0	0	0	0	0	0	0	0	0	0	0	0	0	0	0	0	0	0	0	0	0	0
	unclassified_Rikenellaceae	0	0	0	0	0	0	0	0	0	0	0	0	0	0	0	0	2	1	0	2	2	0	0	0	0	0	0	1	0	2	0	0	0	1.58496	0	0	0	0	2.32193	3.70044	0	0	2	0	2.32193	0
	unclassified_SAR11	0	0	0	0	0	0	0	1	0	0	0	0	0	0	0	0	0	0	0	0	0	0	0	0	0	0	0	1	0	0	0	0	0	1	0	0	0	0	0	0	0	0	0	0	0	0
	unclassified_Sphingobacteriaceae	0	0	1	0	0	0	0	0	0	0	0	0	0	0	0	0	0	0	0	0	0	0	0	0	0	0	0	0	0	0	0	0	0	0	0	0	0	0	0	0	0	0	0	0	0	0
	unclassified_Staphylococcaceae	0	0	0	0	0	0	0	2	0	0	1.58496	0	1.58496	0	0	0	0	0	0	0	0	0	0	0	0	0	0	2.32193	0	0	0	0	0	0	0	2.32193	0	0	0	0	0	0	0	0	0	0
	unclassified_Sutterellaceae	0	0	0	0	0	0	0	0	0	0	0	0	0	0	0	0	0	0	0	0	0	0	0	0	0	0	0	0	0	0	0	0	0	0	0	0	0	0	0	0	0	0	0	1.58496	1	0
	unclassified_Synergistaceae	0	0	0	0	0	0	0	0	0	0	0	0	0	0	0	0	0	0	0	0	0	0	0	0	0	0	0	0	0	0	0	0	0	0	0	0	0	0	0	0	0	0	0	0	0	0
	unclassified_Veillonellaceae	0	0	0	0	0	0	0	0	0	0	0	0	0	0	0	0	0	0	0	0	1	0	0	0	0	0	0	0	0	0	0	0	0	0	0	0	0	0	0	0	0	0	0	0	0	0
	unclassified_Victivallaceae	0	0	0	0	0	0	0	0	0	0	0	0	0	0	0	0	0	0	0	0	0	0	0	0	0	0	0	0	0	0	0	0	0	0	0	0	0	0	0	0	0	0	0	0	0	0

## Sheet: Table S7 Colon GO
Supplementary Table 6: Quantitative proteome analysis of colon STRING
						Gene information on regulated proteins			Analysis Type:	PANTHER Overrepresentation Test (Released 20210224)
T: Gene name	Max regulation (fold)					Itgb2	Integrin beta-2; Integrin ITGAL/ITGB2 is a receptor for ICAM1, ICAM2, ICAM3 and ICAM4. Integrins ITGAM/ITGB2 and ITGAX/ITGB2 are receptors for the iC3b fragment of the third complement component and for fibrinogen. Integrin ITGAX/ITGB2 recognizes the sequence G-P-R in fibrinogen alpha-chain. Integrin ITGAM/ITGB2 recognizes P1 and P2 peptides of fibrinogen gamma chain. Integrin ITGAM/ITGB2 is also…		Annotation Version and Release Date:	Reactome version 65 Released 2020-11-17
Stat1	88.3893					Cdh1	Cadherin-1; Cadherins are calcium-dependent cell adhesion proteins. They preferentially interact with themselves in a homophilic manner in connecting cells; cadherins may thus contribute to the sorting of heterogeneous cell types. CDH1 is involved in mechanisms regulating cell-cell adhesions, mobility and proliferation of epithelial cells. Has a potent invasive suppressor role. It is a ligand for…		Analyzed List:	Client Text Box Input (Mus musculus)
Lcp1	62.712					Ckmt1	Creatine kinase U-type, mitochondrial; Reversibly catalyzes the transfer of phosphate between ATP and various phosphogens (e.g. creatine phosphate). Creatine kinase isoenzymes play a central role in energy transduction in tissues with large, fluctuating energy demands, such as skeletal muscle, heart, brain and spermatozoa; Belongs to the ATP-guanido phosphotransferase family (418 aa)		Reference List:	Mus musculus (all genes in database)
Ighg1	61.5007					Mcts1	Malignant T-cell-amplified sequence 1; Anti-oncogene that plays a role in cell cycle regulation; decreases cell doubling time and anchorage-dependent growth; shortens the duration of G1 transit time and G1/S transition. When constitutively expressed, increases CDK4 and CDK6 kinases activity and CCND1/cyclin D1 protein level, as well as G1 cyclin/CDK complex formation. Involved in translation init…		Test Type:	FISHER
Ido1	48.4962					Rdx	Radixin; Probably plays a crucial role in the binding of the barbed end of actin filaments to the plasma membrane (583 aa)		Correction:	FDR
Cd74	35.8793					Hk2	Hexokinase-2; Hexokinase 2 (917 aa)		Reactome pathways	Mus musculus - REFLIST (21988)	Client Text Box Input (722)	Client Text Box Input (expected)	Client Text Box Input (over/under)	Client Text Box Input (fold Enrichment)	Client Text Box Input (raw P-value)	Client Text Box Input (FDR)
Rbp1	34.92					Rpl13	Ribosomal protein L13; Belongs to the eukaryotic ribosomal protein eL13 family (211 aa)		Metabolism of serotonin (R-MMU-380612)	2	2	0.07	+	30.45	0.0058	0.0378
Igtp	34.6821					Ilf2	Interleukin enhancer-binding factor 2; Appears to function predominantly as a heterodimeric complex with ILF3. This complex may regulate transcription of the IL2 gene during T-cell activation. It can also promote the formation of stable DNA-dependent protein kinase holoenzyme complexes on DNA (By similarity). Essential for the efficient reshuttling of ILF3 into the nucleus (By similarity) (390 aa)		Eukaryotic Translation Elongation (R-MMU-156842)	5	4	0.16	+	24.36	0.000112	0.00107
Arhgdib	30.6399					S100a4	S100 calcium binding protein A4; Belongs to the S-100 family (101 aa)		Metal sequestration by antimicrobial proteins (R-MMU-6799990)	4	3	0.13	+	22.84	0.00102	0.00788
Fgb	29.0728					S100a6	Protein S100-A6; May function as calcium sensor and modulator, contributing to cellular calcium signaling. May function by interacting with other proteins, such as TPR-containing proteins, and indirectly play a role in many physiological processes such as the reorganization of the actin cytoskeleton and in cell motility. Binds 2 calcium ions. Calcium binding is cooperative (By similarity); Belong…		Association of TriC/CCT with target proteins during biosynthesis (R-MMU-390471)	10	5	0.33	+	15.23	7.38e-05	0.000742
C3	25.8704					Ckb	Creatine kinase B-type; Reversibly catalyzes the transfer of phosphate between ATP and various phosphogens (e.g. creatine phosphate). Creatine kinase isoenzymes play a central role in energy transduction in tissues with large, fluctuating energy demands, such as skeletal muscle, heart, brain and spermatozoa; Belongs to the ATP-guanido phosphotransferase family (381 aa)		Ethanol oxidation (R-MMU-71384)	10	5	0.33	+	15.23	7.38e-05	0.000737
Ckap4	25.8473					Cnn1	Calponin-1; Thin filament-associated protein that is implicated in the regulation and modulation of smooth muscle contraction. It is capable of binding to actin, calmodulin, troponin C and tropomyosin. The interaction of calponin with actin inhibits the actomyosin Mg-ATPase activity (297 aa)		HSF1 activation (R-MMU-3371511)	8	4	0.26	+	15.23	0.000409	0.00349
Samhd1	21.6268					Snd1	Staphylococcal nuclease domain-containing protein 1; Functions as a bridging factor between STAT6 and the basal transcription factor. Plays a role in PIM1 regulation of MYB activity. Plays a role in cell viability (By similarity). Functions as a transcriptional coactivator for STAT5 (910 aa)		Formation of the ternary complex, and subsequently, the 43S complex (R-MMU-72695)	52	25	1.71	+	14.64	5.87e-19	4.21e-17
Igkc	21.1521					Kpnb1	Importin subunit beta-1; Functions in nuclear protein import, either in association with an adapter protein, like an importin-alpha subunit, which binds to nuclear localization signals (NLS) in cargo substrates, or by acting as autonomous nuclear transport receptor. Acting autonomously, serves itself as NLS receptor. Docking of the importin/substrate complex to the nuclear pore complex (NPC) is m…		Translation initiation complex formation (R-MMU-72649)	59	27	1.94	+	13.94	6.2e-20	5.68e-18
Ifi47	20.5629					Vwa5a	Von Willebrand factor A domain-containing protein 5A; May play a role in tumorigenesis as a tumor suppressor. Altered expression of this protein and disruption of the molecular pathway it is involved in may contribute directly to or modify tumorigenesis (By similarity) (793 aa)		Activation of the mRNA upon binding of the cap-binding complex and eIFs, and subsequent binding to 43S (R-MMU-72662)	60	27	1.97	+	13.7	8.72e-20	7.57e-18
Wars	18.6417					Tubb5	Tubulin beta-5 chain; Tubulin is the major constituent of microtubules. It binds two moles of GTP, one at an exchangeable site on the beta chain and one at a non-exchangeable site on the alpha chain; Belongs to the tubulin family (444 aa)		Ribosomal scanning and start codon recognition (R-MMU-72702)	59	26	1.94	+	13.42	6.34e-19	4.36e-17
Coro1a	17.5912					Pabpc1	Polyadenylate-binding protein 1; Binds the poly(A) tail of mRNA, including that of its own transcript. May be involved in cytoplasmic regulatory processes of mRNA metabolism such as pre-mRNA splicing. Its function in translational initiation regulation can either be enhanced by PAIP1 or repressed by PAIP2. Can probably bind to cytoplasmic RNA sequences other than poly(A) in vivo. Involved in tran…		Nonsense Mediated Decay (NMD) independent of the Exon Junction Complex (EJC) (R-MMU-975956)	91	40	2.99	+	13.39	2.17e-28	2.75e-26
Igfbp7	17.2458					Rtcb	tRNA-splicing ligase RtcB homolog; Catalytic subunit of the tRNA-splicing ligase complex that acts by directly joining spliced tRNA halves to mature-sized tRNAs by incorporating the precursor-derived splice junction phosphate into the mature tRNA as a canonical 3’,5’- phosphodiester. May act as an RNA ligase with broad substrate specificity, and may function toward other RNAs (By similarity). Ess…		Formation of a pool of free 40S subunits (R-MMU-72689)	98	43	3.22	+	13.36	2.09e-30	3.82e-28
Mzb1	16.4859					Mdp1	Magnesium-dependent phosphatase 1; Magnesium-dependent phosphatase which may act as a tyrosine phosphatase (164 aa)		TP53 Regulates Transcription of Genes Involved in G2 Cell Cycle Arrest (R-MMU-6804114)	7	3	0.23	+	13.05	0.00325	0.0228
Pdia4	14.6966					Snx9	Sorting nexin-9; Involved in endocytosis and intracellular vesicle trafficking, both during interphase and at the end of mitosis. Required for efficient progress through mitosis and cytokinesis. Required for normal formation of the cleavage furrow at the end of mitosis. Plays a role in endocytosis via clathrin-coated pits, but also clathrin-independent, actin-dependent fluid-phase endocytosis. Pl…		Advanced glycosylation endproduct receptor signaling (R-MMU-879415)	7	3	0.23	+	13.05	0.00325	0.0227
Snd1	14.6946					Scin	Adseverin; Ca(2+)-dependent actin filament-severing protein that has a regulatory function in exocytosis by affecting the organization of the microfilament network underneath the plasma membrane. Severing activity is inhibited by phosphatidylinositol 4,5-bis-phosphate (PIP2) (By similarity). In vitro, also has barbed end capping and nucleating activities in the presence of Ca(2+). Required for me…		Calnexin/calreticulin cycle (R-MMU-901042)	7	3	0.23	+	13.05	0.00325	0.0226
Agr2	14.3327					Baz1b	Tyrosine-protein kinase BAZ1B; Atypical tyrosine-protein kinase that plays a central role in chromatin remodeling and acts as a transcription regulator. Involved in DNA damage response by phosphorylating ’Tyr-142’ of histone H2AX (H2AXY142ph). H2AXY142ph plays a central role in DNA repair and acts as a mark that distinguishes between apoptotic and repair responses to genotoxic stress. Essential c…		SRP-dependent cotranslational protein targeting to membrane (R-MMU-1799339)	89	38	2.92	+	13	1.15e-26	1.26e-24
Psme1	13.9194					Bcam	Basal cell adhesion molecule; Laminin alpha-5 receptor. May mediate intracellular signaling (By similarity) (622 aa)		L13a-mediated translational silencing of Ceruloplasmin expression (R-MMU-156827)	108	46	3.55	+	12.97	5.32e-32	2.19e-29
Rpl5	13.4866					Ap1m1	AP-1 complex subunit mu-1; Subunit of clathrin-associated adaptor protein complex 1 that plays a role in protein sorting in the trans-Golgi network (TGN) and endosomes. The AP complexes mediate the recruitment of clathrin to membranes and the recognition of sorting signals within the cytosolic tails of transmembrane cargo molecules (423 aa)		GTP hydrolysis and joining of the 60S ribosomal subunit (R-MMU-72706)	109	45	3.58	+	12.57	7.27e-31	1.71e-28
Arpc2	12.5901					Supt5	Transcription elongation factor SPT5; Component of the DRB sensitivity-inducing factor complex (DSIF complex), which regulates mRNA processing and transcription elongation by RNA polymerase II. DSIF positively regulates mRNA capping by stimulating the mRNA guanylyltransferase activity of RNGTT/CAP1A. DSIF also acts cooperatively with the negative elongation factor complex (NELF complex) to enhanc…		RHO GTPases activate PAKs (R-MMU-5627123)	20	8	0.66	+	12.18	1.77e-06	2.9e-05
S100a8	12.4627					Gars	Glycine--tRNA ligase; Catalyzes the ligation of glycine to the 3’-end of its cognate tRNA. Is also able produce diadenosine tetraphosphate (Ap4A), a universal pleiotropic signaling molecule needed for cell regulation pathways, by direct condensation of 2 ATPs (By similarity) (729 aa)		Smooth Muscle Contraction (R-MMU-445355)	30	12	0.99	+	12.18	4.49e-09	1.72e-07
Chil3	12.2231					Tpm4	Tropomyosin alpha-4 chain; Binds to actin filaments in muscle and non-muscle cells. Plays a central role, in association with the troponin complex, in the calcium dependent regulation of vertebrate striated muscle contraction. Smooth muscle contraction is regulated by interaction with caldesmon. In non-muscle cells is implicated in stabilizing cytoskeleton actin filaments. Binds calcium; Belongs …		Creatine metabolism (R-MMU-71288)	10	4	0.33	+	12.18	0.000786	0.0062
H2-L	12.1511					Ckm	Creatine kinase M-type; Reversibly catalyzes the transfer of phosphate between ATP and various phosphogens (e.g. creatine phosphate). Creatine kinase isoenzymes play a central role in energy transduction in tissues with large, fluctuating energy demands, such as skeletal muscle, heart, brain and spermatozoa; Belongs to the ATP-guanido phosphotransferase family (381 aa)		Cap-dependent Translation Initiation (R-MMU-72737)	116	46	3.81	+	12.08	6.52e-31	2.15e-28
	11.842					Calr	Calreticulin; Calcium-binding chaperone that promotes folding, oligomeric assembly and quality control in the endoplasmic reticulum (ER) via the calreticulin/calnexin cycle. This lectin interacts transiently with almost all of the monoglucosylated glycoproteins that are synthesized in the ER. Interacts with the DNA-binding domain of NR3C1 and mediates its nuclear export. Involved in maternal gene…		Eukaryotic Translation Initiation (R-MMU-72613)	116	46	3.81	+	12.08	6.52e-31	1.79e-28
Hcls1	11.8131					Gstm1	Glutathione S-transferase Mu 1; Conjugation of reduced glutathione to a wide number of exogenous and endogenous hydrophobic electrophiles (218 aa)		Regulation of TLR by endogenous ligand (R-MMU-5686938)	18	7	0.59	+	11.84	9.29e-06	0.000115
Lrrc59	11.6204					Eif3g	Eukaryotic translation initiation factor 3 subunit G; RNA-binding component of the eukaryotic translation initiation factor 3 (eIF-3) complex, which is required for several steps in the initiation of protein synthesis. The eIF-3 complex associates with the 40S ribosome and facilitates the recruitment of eIF-1, eIF-1A, eIF-2-GTP-methionyl-tRNAi and eIF-5 to form the 43S pre-initiation complex (43S…		Synthesis of Ketone Bodies (R-MMU-77111)	8	3	0.26	+	11.42	0.00436	0.0295
	10.7814					Adh1	Alcohol dehydrogenase 1 (class I); Belongs to the zinc-containing alcohol dehydrogenase family. Class-I subfamily (375 aa)		Glycogen synthesis (R-MMU-3322077)	8	3	0.26	+	11.42	0.00436	0.0294
Gbp4	10.5782					G6pdx	Glucose-6-phosphate 1-dehydrogenase X; Catalyzes the rate-limiting step of the oxidative pentose-phosphate pathway, which represents a route for the dissimilation of carbohydrates besides glycolysis. The main function of this enzyme is to provide reducing power (NADPH) and pentose phosphates for fatty acid and nucleic acid synthesis (By similarity); Belongs to the glucose-6-phosphate dehydrogenas…		POLB-Dependent Long Patch Base Excision Repair (R-MMU-110362)	8	3	0.26	+	11.42	0.00436	0.0292
Fgg	10.2332					Etfb	Electron transfer flavoprotein subunit beta; Heterodimeric electron transfer flavoprotein that accepts electrons from several mitochondrial dehydrogenases, including acyl-CoA dehydrogenases, glutaryl-CoA and sarcosine dehydrogenase. It transfers the electrons to the main mitochondrial respiratory chain via ETF-ubiquinone oxidoreductase (By similarity). Required for normal mitochondrial fatty acid…		Nonsense Mediated Decay (NMD) enhanced by the Exon Junction Complex (EJC) (R-MMU-975957)	112	40	3.68	+	10.88	1.23e-25	1.27e-23
Myl12a	10.0819					Hspb1	Heat shock protein beta-1; Small heat shock protein which functions as a molecular chaperone probably maintaining denatured proteins in a folding- competent state. Plays a role in stress resistance and actin organization. Through its molecular chaperone activity may regulate numerous biological processes including the phosphorylation and the axonal transport of neurofilament proteins (By similari…		Nonsense-Mediated Decay (NMD) (R-MMU-927802)	112	40	3.68	+	10.88	1.23e-25	1.19e-23
Gm10260	9.83401					Prkacb	cAMP-dependent protein kinase catalytic subunit beta; Mediates cAMP-dependent signaling triggered by receptor binding to GPCRs. PKA activation regulates diverse cellular processes such as cell proliferation, the cell cycle, differentiation and regulation of microtubule dynamics, chromatin condensation and decondensation, nuclear envelope disassembly and reassembly, as well as regulation of intrac…		Protein methylation (R-MMU-8876725)	17	6	0.56	+	10.75	6.42e-05	0.000666
Gimap4	9.7042					Wdr1	WD repeat-containing protein 1; Induces disassembly of actin filaments in conjunction with ADF/cofilin family proteins (By similarity). Enhances cofilin-mediated actin severing. Involved in cytokinesis. Involved in chemotactic cell migration by restricting lamellipodial membrane protrusions (By similarity). Involved in myocardium sarcomere organization. Required for cardiomyocyte growth at the po…		GRB2:SOS provides linkage to MAPK signaling for Integrins (R-MMU-354194)	15	5	0.49	+	10.15	0.000334	0.00291
S100a9	9.43865					Trim28	Transcription intermediary factor 1-beta; Nuclear corepressor for KRAB domain-containing zinc finger proteins (KRAB-ZFPs). Mediates gene silencing by recruiting CHD3, a subunit of the nucleosome remodeling and deacetylation (NuRD) complex, and SETDB1 (which specifically methylates histone H3 at ’Lys-9’ (H3K9me)) to the promoter regions of KRAB target genes. Enhances transcriptional repression by …		p130Cas linkage to MAPK signaling for integrins (R-MMU-372708)	15	5	0.49	+	10.15	0.000334	0.0029
Ccdc88b	9.19315					Ctsb	Cathepsin B; Thiol protease which is believed to participate in intracellular degradation and turnover of proteins. Has also been implicated in tumor invasion and metastasis; Belongs to the peptidase C1 family (339 aa)		Caspase-mediated cleavage of cytoskeletal proteins (R-MMU-264870)	12	4	0.39	+	10.15	0.00136	0.0103
Rcn3	9.15126					Atp6v1b2	V-type proton ATPase subunit B, brain isoform; Non-catalytic subunit of the peripheral V1 complex of vacuolar ATPase. V-ATPase is responsible for acidifying a variety of intracellular compartments in eukaryotic cells (511 aa)		Apoptosis induced DNA fragmentation (R-MMU-140342)	13	4	0.43	+	9.37	0.00173	0.0129
Hpx	8.71687					Arpc2	Actin-related protein 2/3 complex subunit 2; Functions as actin-binding component of the Arp2/3 complex which is involved in regulation of actin polymerization and together with an activating nucleation-promoting factor (NPF) mediates the formation of branched actin networks. Seems to contact the mother actin filament (By similarity); Belongs to the ARPC2 family (300 aa)		AUF1 (hnRNP D0) binds and destabilizes mRNA (R-MMU-450408)	55	16	1.81	+	8.86	5.8e-10	2.81e-08
Itgb2	8.42321					Rps9	Ribosomal protein S9; Belongs to the universal ribosomal protein uS4 family (194 aa)		Detoxification of Reactive Oxygen Species (R-MMU-3299685)	31	9	1.02	+	8.84	3.57e-06	5.03e-05
Ptpn6	8.25827					Srm	Spermidine synthase; Catalyzes the production of spermidine from putrescine and decarboxylated S-adenosylmethionine (dcSAM). Has a strong preference for putrescine as substrate, and has very low activity towards 1,3-diaminopropane. Has extremely low activity towards spermidine (By similarity) (302 aa)		Purine salvage (R-MMU-74217)	14	4	0.46	+	8.7	0.00217	0.0159
H2-K1	7.89719					Itih4	Inter alpha-trypsin inhibitor, heavy chain 4; Type II acute-phase protein (APP) involved in inflammatory responses to trauma. May also play a role in liver development or regeneration (942 aa)		Cell-extracellular matrix interactions (R-MMU-446353)	18	5	0.59	+	8.46	0.000669	0.00549
Tmsb10	7.88527					Aprt	Adenine phosphoribosyltransferase; Catalyzes a salvage reaction resulting in the formation of AMP, that is energically less costly than de novo synthesis (180 aa)		Formation of ATP by chemiosmotic coupling (R-MMU-163210)	18	5	0.59	+	8.46	0.000669	0.00546
Tgfbi	7.72556					Qars	Glutamine--tRNA ligase; Glutamine--tRNA ligase. Plays a critical role in brain development; Belongs to the class-I aminoacyl-tRNA synthetase family (775 aa)		Cristae formation (R-MMU-8949613)	18	5	0.59	+	8.46	0.000669	0.00544
H2-Ab1	7.58674					Sod2	Superoxide dismutase [Mn], mitochondrial; Destroys superoxide anion radicals which are normally produced within the cells and which are toxic to biological systems (222 aa)		Citric acid cycle (TCA cycle) (R-MMU-71403)	22	6	0.72	+	8.31	0.000209	0.0019
Rpl3	7.58558					Clic1	Chloride intracellular channel protein 1; Can insert into membranes and form chloride ion channels. Channel activity depends on the pH. Membrane insertion seems to be redox-regulated and may occur only under oxydizing conditions (By similarity) (241 aa)		Cross-presentation of soluble exogenous antigens (endosomes) (R-MMU-1236978)	48	13	1.58	+	8.25	4.9e-08	1.65e-06
Lman1	7.15896					Lsm2	U6 snRNA-associated Sm-like protein LSm2; Binds specifically to the 3’-terminal U-tract of U6 snRNA. May be involved in pre-mRNA splicing (By similarity) (131 aa)		Mitochondrial biogenesis (R-MMU-1592230)	26	7	0.85	+	8.2	6.62e-05	0.000678
Rps23	7.11765					Krt19	Keratin, type I cytoskeletal 19; Involved in the organization of myofibers. Together with KRT8, helps to link the contractile apparatus to dystrophin at the costameres of striated muscle (By similarity) (403 aa)		N-glycan trimming in the ER and Calnexin/Calreticulin cycle (R-MMU-532668)	15	4	0.49	+	8.12	0.00268	0.0192
Rpl27	7.05673					Rpl10	Ribosomal protein L10; Component of the large ribosomal subunit. Plays a role in the formation of actively translating ribosomes. May play a role in the embryonic brain development (214 aa)		Gluconeogenesis (R-MMU-70263)	34	9	1.12	+	8.06	6.75e-06	8.77e-05
Ctsc	7.03724					Ush1c	Harmonin; Anchoring/scaffolding protein that is a part of the functional network formed by USH1C, USH1G, CDH23 and MYO7A that mediates mechanotransduction in cochlear hair cells. Required for normal development and maintenance of cochlear hair cell bundles. As part of the intermicrovillar adhesion complex/IMAC plays a role in brush border differentiation, controlling microvilli organization and l…		Ubiquitin-dependent degradation of Cyclin D (R-MMU-75815)	50	13	1.64	+	7.92	7.36e-08	2.34e-06
Twf2	6.95471					Sdhb	Succinate dehydrogenase [ubiquinone] iron-sulfur subunit, mitochondrial; Iron-sulfur protein (IP) subunit of succinate dehydrogenase (SDH) that is involved in complex II of the mitochondrial electron transport chain and is responsible for transferring electrons from succinate to ubiquinone (coenzyme Q) (282 aa)		Regulation of RUNX2 expression and activity (R-MMU-8939902)	50	13	1.64	+	7.92	7.36e-08	2.29e-06
Hmgb2	6.8631					Plcd1	1-phosphatidylinositol 4,5-bisphosphate phosphodiesterase delta-1; The production of the second messenger molecules diacylglycerol (DAG) and inositol 1,4,5-trisphosphate (IP3) is mediated by activated phosphatidylinositol-specific phospholipase C enzymes. Essential for trophoblast and placental development (756 aa)		Regulation of ornithine decarboxylase (ODC) (R-MMU-350562)	50	13	1.64	+	7.92	7.36e-08	2.25e-06
Fabp5	6.66567					Cars	Cysteine--tRNA ligase, cytoplasmic; cysteinyl-tRNA synthetase (831 aa)		Hedgehog ligand biogenesis (R-MMU-5358346)	62	16	2.04	+	7.86	2.53e-09	1.07e-07
Psme2	6.46034					Pgam1	Phosphoglycerate mutase 1; Interconversion of 3- and 2-phosphoglycerate with 2,3- bisphosphoglycerate as the primer of the reaction. Can also catalyze the reaction of EC 5.4.2.4 (synthase), but with a reduced activity (254 aa)		Antigen Presentation: Folding, assembly and peptide loading of class I MHC (R-MMU-983170)	47	12	1.54	+	7.78	2.77e-07	6.17e-06
Psmc4	6.41034					Ppp1r12c	Protein phosphatase 1 regulatory subunit 12C; Regulates myosin phosphatase activity (782 aa)		Autodegradation of the E3 ubiquitin ligase COP1 (R-MMU-349425)	51	13	1.67	+	7.76	8.97e-08	2.55e-06
Psap	6.35799					Pip4k2c	Phosphatidylinositol 5-phosphate 4-kinase type-2 gamma; May play an important role in the production of Phosphatidylinositol bisphosphate (PIP2), in the endoplasmic reticulum (421 aa)		p53-Independent G1/S DNA damage checkpoint (R-MMU-69613)	51	13	1.67	+	7.76	8.97e-08	2.51e-06
Eif3h	6.12267					Cacybp	Calcyclin-binding protein; May be involved in calcium-dependent ubiquitination and subsequent proteasomal degradation of target proteins. Probably serves as a molecular bridge in ubiquitin E3 complexes. Participates in the ubiquitin-mediated degradation of beta-catenin (CTNNB1) (By similarity) (229 aa)		p53-Independent DNA Damage Response (R-MMU-69610)	51	13	1.67	+	7.76	8.97e-08	2.47e-06
Itgam	5.87301					Plg	Plasminogen; Plasmin dissolves the fibrin of blood clots and acts as a proteolytic factor in a variety of other processes including embryonic development, tissue remodeling, tumor invasion, and inflammation. In ovulation, weakens the walls of the Graafian follicle. It activates the urokinase-type plasminogen activator, collagenases and several complement zymogens, such as C1 and C5. Cleavage of f…		Ubiquitin Mediated Degradation of Phosphorylated Cdc25A (R-MMU-69601)	51	13	1.67	+	7.76	8.97e-08	2.43e-06
Eif5a	5.84993					Tppp3	Tubulin polymerization-promoting protein family member 3; Binds tubulin and has microtubule bundling activity. May play a role in cell proliferation and mitosis (By similarity) (176 aa)		RHO GTPases Activate NADPH Oxidases (R-MMU-5668599)	24	6	0.79	+	7.61	0.000313	0.00274
Atp5i	5.69976					Edf1	Endothelial differentiation-related factor 1; Transcriptional coactivator stimulating NR5A1 and ligand-dependent NR1H3/LXRA and PPARG transcriptional activities. Enhances the DNA-binding activity of ATF1, ATF2, CREB1 and NR5A1. Regulates nitric oxid synthase activity probably by sequestering calmodulin in the cytoplasm. Might function in endothelial cells differentiation, hormone-induced cardiomy…		Translation (R-MMU-72766)	224	56	7.36	+	7.61	9.36e-29	1.29e-26
Erap1	5.64526					Cybb	Cytochrome b-245 heavy chain; Critical component of the membrane-bound oxidase of phagocytes that generates superoxide. It is the terminal component of a respiratory chain that transfers single electrons from cytoplasmic NADPH across the plasma membrane to molecular oxygen on the exterior. Also functions as a voltage-gated proton channel that mediates the H(+) currents of resting phagocytes (570 …		Regulation of RUNX3 expression and activity (R-MMU-8941858)	53	13	1.74	+	7.47	1.32e-07	3.5e-06
Gm5611	5.63849					Ctss	Cathepsin S; Thiol protease. Key protease responsible for the removal of the invariant chain from MHC class II molecules. The bond- specificity of this proteinase is in part similar to the specificities of cathepsin L and cathepsin N; Belongs to the peptidase C1 family (341 aa)		Mitochondrial Fatty Acid Beta-Oxidation (R-MMU-77289)	37	9	1.21	+	7.41	1.21e-05	0.000141
Capg	5.62257					Lama5	Laminin subunit alpha-5; Binding to cells via a high affinity receptor, laminin is thought to mediate the attachment, migration and organization of cells into tissues during embryonic development by interacting with other extracellular matrix components. Alpha-5 may be the major laminin alpha chain of adult epithelial and/or endothelial basal laminae (3718 aa)		Metabolism of polyamines (R-MMU-351202)	58	14	1.9	+	7.35	5.16e-08	1.7e-06
Upp1	5.59435					Hspa8	Heat shock cognate 71 kDa protein; Molecular chaperone implicated in a wide variety of cellular processes, including protection of the proteome from stress, folding and transport of newly synthesized polypeptides, activation of proteolysis of misfolded proteins and the formation and dissociation of protein complexes. Plays a pivotal role in the protein quality control system, ensuring the correct…		Degradation of AXIN (R-MMU-4641257)	54	13	1.77	+	7.33	1.59e-07	4.09e-06
Rps15a	5.59295					Capza2	F-actin-capping protein subunit alpha-2; F-actin-capping proteins bind in a Ca(2+)-independent manner to the fast growing ends of actin filaments (barbed end) thereby blocking the exchange of subunits at these ends. Unlike other capping proteins (such as gelsolin and severin), these proteins do not sever actin filaments (286 aa)		FBXL7 down-regulates AURKA during mitotic entry and in early mitosis (R-MMU-8854050)	54	13	1.77	+	7.33	1.59e-07	4.03e-06
Tap2	5.57005					Qdpr	Dihydropteridine reductase; The product of this enzyme, tetrahydrobiopterin (BH-4), is an essential cofactor for phenylalanine, tyrosine, and tryptophan hydroxylases (241 aa)		Degradation of GLI1 by the proteasome (R-MMU-5610780)	55	13	1.81	+	7.2	1.91e-07	4.69e-06
Hsp90aa1	5.55975					Rrbp1	Ribosome-binding protein 1; Acts as a ribosome receptor and mediates interaction between the ribosome and the endoplasmic reticulum membrane (1464 aa)		Stabilization of p53 (R-MMU-69541)	55	13	1.81	+	7.2	1.91e-07	4.62e-06
Lsp1	5.55155					H2afy	Core histone macro-H2A.1; Variant histone H2A which replaces conventional H2A in a subset of nucleosomes where it represses transcription. Nucleosomes wrap and compact DNA into chromatin, limiting DNA accessibility to the cellular machineries which require DNA as a template. Histones thereby play a central role in transcription regulation, DNA repair, DNA replication and chromosomal stability. DN…		Metabolism of folate and pterines (R-MMU-196757)	17	4	0.56	+	7.17	0.00394	0.0269
Dnajc3	5.53196					Adss	Adenylosuccinate synthetase isozyme 2; Plays an important role in the de novo pathway and in the salvage pathway of purine nucleotide biosynthesis. Catalyzes the first committed step in the biosynthesis of AMP from IMP; Belongs to the adenylosuccinate synthetase family (456 aa)		The role of GTSE1 in G2/M progression after G2 checkpoint (R-MMU-8852276)	73	17	2.4	+	7.09	3.08e-09	1.24e-07
Rps17	5.47208					Slc25a5	ADP/ATP translocase 2; Catalyzes the exchange of cytoplasmic ADP with mitochondrial ATP across the mitochondrial inner membrane. As part of the mitotic spindle-associated MMXD complex it may play a role in chromosome segregation (By similarity); Belongs to the mitochondrial carrier (TC 2.A.29) family (298 aa)		GLI3 is processed to GLI3R by the proteasome (R-MMU-5610785)	56	13	1.84	+	7.07	2.28e-07	5.45e-06
Hsp90b1	5.43379					Myh9	Myosin-9; During cell spreading, plays an important role in cytoskeleton reorganization, focal contacts formation (in the margins but not the central part of spreading cells), and lamellipodial retraction; this function is mechanically antagonized by MYH10 (By similarity). Cellular myosin that appears to play a role in cytokinesis, cell shape, and specialized functions such as secretion and cappi…		Degradation of DVL (R-MMU-4641258)	56	13	1.84	+	7.07	2.28e-07	5.37e-06
Aprt	5.42954					Serpinb6a	Serpin B6; Inhibitor of cathepsin G, kallikrein-8 and thrombin. May play an important role in the inner ear in the protection against leakage of lysosomal content during stress. May be involved in the regulation of serine proteinases present in the brain or extravasated from the blood (399 aa)		Integrin signaling (R-MMU-354192)	26	6	0.85	+	7.03	0.000452	0.00378
Fermt3	5.41477					Psmd3	26S proteasome non-ATPase regulatory subunit 3; Component of the 26S proteasome, a multiprotein complex involved in the ATP-dependent degradation of ubiquitinated proteins. This complex plays a key role in the maintenance of protein homeostasis by removing misfolded or damaged proteins, which could impair cellular functions, and by removing proteins whose functions are no longer required. Therefo…		Major pathway of rRNA processing in the nucleolus and cytosol (R-MMU-6791226)	174	40	5.71	+	7	9.74e-20	8.03e-18
Ddost	5.41293					Vtn	Vitronectin; Vitronectin is a cell adhesion and spreading factor found in serum and tissues. Vitronectin interact with glycosaminoglycans and proteoglycans. Is recognized by certain members of the integrin family and serves as a cell-to-substrate adhesion molecule. Inhibitor of the membrane-damaging effect of the terminal cytolytic complement pathway (478 aa)		rRNA processing in the nucleus and cytosol (R-MMU-8868773)	174	40	5.71	+	7	9.74e-20	7.65e-18
Txndc5	5.31894					Psmd11	26S proteasome non-ATPase regulatory subunit 11; Component of the 26S proteasome, a multiprotein complex involved in the ATP-dependent degradation of ubiquitinated proteins. This complex plays a key role in the maintenance of protein homeostasis by removing misfolded or damaged proteins, which could impair cellular functions, and by removing proteins whose functions are no longer required. Theref…		rRNA processing (R-MMU-72312)	174	40	5.71	+	7	9.74e-20	7.3e-18
Dtx3l	5.31607					Ada	Adenosine deaminase; Catalyzes the hydrolytic deamination of adenosine and 2- deoxyadenosine. Plays an important role in purine metabolism and in adenosine homeostasis. Modulates signaling by extracellular adenosine, and so contributes indirectly to cellular signaling events. Acts as a positive regulator of T-cell coactivation, by binding DPP4. Its interaction with DPP4 regulates lymphocyte-epith…		NIK-->noncanonical NF-kB signaling (R-MMU-5676590)	57	13	1.87	+	6.95	2.72e-07	6.23e-06
Mybbp1a	5.27138					Jph2	Junctophilin-2; Junctophilins contribute to the formation of junctional membrane complexes (JMCs) which link the plasma membrane with the endoplasmic or sarcoplasmic reticulum in excitable cells. Provides a structural foundation for functional cross-talk between the cell surface and intracellular calcium release channels. JPH2 is necessary for proper intracellular Ca(2+) signaling in cardiac myoc…		Dectin-1 mediated noncanonical NF-kB signaling (R-MMU-5607761)	57	13	1.87	+	6.95	2.72e-07	6.15e-06
Arpc3	5.25624					Pfn1	Profilin-1; Binds to actin and affects the structure of the cytoskeleton. At high concentrations, profilin prevents the polymerization of actin, whereas it enhances it at low concentrations. By binding to PIP2, it inhibits the formation of IP3 and DG. Inhibits androgen receptor (AR) and HTT aggregation and binding of G-actin is essential for its inhibition of AR (By similarity) (140 aa)		CDT1 association with the CDC6:ORC:origin complex (R-MMU-68827)	58	13	1.9	+	6.83	3.23e-07	7.11e-06
Tmed9	5.23878					Prpf8	Pre-mRNA-processing-splicing factor 8; Functions as a scaffold that mediates the ordered assembly of spliceosomal proteins and snRNAs. Required for the assembly of the U4/U6-U5 tri-snRNP complex. Functions as scaffold that positions spliceosomal U2, U5 and U6 snRNAs at splice sites on pre-mRNA substrates, so that splicing can occur. Interacts with both the 5’ and the 3’ splice site (2335 aa)		Regulation of mRNA stability by proteins that bind AU-rich elements (R-MMU-450531)	85	19	2.79	+	6.81	6.62e-10	3.12e-08
Cybb	5.23809					Shmt1	Serine hydroxymethyltransferase, cytosolic; Interconversion of serine and glycine (478 aa)		Glycogen metabolism (R-MMU-8982491)	18	4	0.59	+	6.77	0.00469	0.031
Ctss	5.23152					Dync1h1	Cytoplasmic dynein 1 heavy chain 1; Cytoplasmic dynein 1 acts as a motor for the intracellular retrograde motility of vesicles and organelles along microtubules. Dynein has ATPase activity; the force-producing power stroke is thought to occur on release of ADP. Plays a role in mitotic spindle assembly and metaphase plate congression (4644 aa)		Interleukin-12 family signaling (R-MMU-447115)	18	4	0.59	+	6.77	0.00469	0.0308
Eif4a3	5.17953					Lsp1	Lymphocyte-specific protein 1; May play a role in mediating neutrophil activation and chemotaxis (330 aa)		RHO GTPases Activate WASPs and WAVEs (R-MMU-5663213)	36	8	1.18	+	6.77	6.46e-05	0.000666
Col6a5	5.15224					Rars	Arginine--tRNA ligase, cytoplasmic; Forms part of a macromolecular complex that catalyzes the attachment of specific amino acids to cognate tRNAs during protein synthesis. Modulates the secretion of AIMP1 and may be involved in generation of the inflammatory cytokine EMAP2 from AIMP1 (660 aa)		Apoptotic execution phase (R-MMU-75153)	50	11	1.64	+	6.7	3.05e-06	4.46e-05
Fga	5.15146					Rab5c	Ras-related protein Rab-5C; Protein transport. Probably involved in vesicular traffic (By similarity) (234 aa)		SCF(Skp2)-mediated degradation of p27/p21 (R-MMU-187577)	60	13	1.97	+	6.6	4.53e-07	9.58e-06
Rpl38	5.11704					Atp6v1e1	V-type proton ATPase subunit E 1; Subunit of the peripheral V1 complex of vacuolar ATPase essential for assembly or catalytic function. V-ATPase is responsible for acidifying a variety of intracellular compartments in eukaryotic cells (226 aa)		Transcriptional regulation by RUNX2 (R-MMU-8878166)	61	13	2	+	6.49	5.34e-07	1.11e-05
Psmd3	5.10001					Rcn3	Reticulocalbin-3; Reticulocalbin 3, EF-hand calcium binding domain (328 aa)		Asymmetric localization of PCP proteins (R-MMU-4608870)	61	13	2	+	6.49	5.34e-07	1.1e-05
Rac2	5.09252					D17Wsu104e	Myeloid-derived growth factor; Bone marrow-derived monocyte and paracrine-acting protein that promotes cardiac myocyte survival and adaptive angiogenesis for cardiac protection and/or repair after myocardial infarction (MI). Stimulates endothelial cell proliferation through a MAPK1/3-, STAT3- and CCND1-mediated signaling pathway. Inhibits cardiac myocyte apoptosis in a PI3K/AKT-dependent signalin…		Cargo concentration in the ER (R-MMU-5694530)	33	7	1.08	+	6.46	0.000238	0.00215
Rpl17	5.06496					Lama4	Laminin subunit alpha-4; Binding to cells via a high affinity receptor, laminin is thought to mediate the attachment, migration and organization of cells into tissues during embryonic development by interacting with other extracellular matrix components (1816 aa)		Branched-chain amino acid catabolism (R-MMU-70895)	19	4	0.62	+	6.41	0.00554	0.0363
Shmt2	4.97318					Tmpo	Lamina-associated polypeptide 2, isoforms alpha/zeta; May be involved in the structural organization of the nucleus and in the post-mitotic nuclear assembly. Plays an important role, together with LMNA, in the nuclear anchorage of RB1 (By similarity) (693 aa)		Autodegradation of Cdh1 by Cdh1:APC/C (R-MMU-174084)	62	13	2.04	+	6.39	6.27e-07	1.25e-05
Serpinh1	4.96024					Hsp90b1	Endoplasmin; Molecular chaperone that functions in the processing and transport of secreted proteins. When associated with CNPY3, required for proper folding of Toll-like receptors. Functions in endoplasmic reticulum associated degradation (ERAD). Has ATPase activity (By similarity) (802 aa)		Assembly of the pre-replicative complex (R-MMU-68867)	67	14	2.2	+	6.36	2.42e-07	5.61e-06
Nop2	4.92816					Herc4	Probable E3 ubiquitin-protein ligase HERC4; Probable E3 ubiquitin-protein ligase involved in either protein trafficking or in the distribution of cellular structures. Required for spermatozoon maturation and fertility, and for the removal of the cytoplasmic droplet of the spermatozoon. E3 ubiquitin-protein ligases accept ubiquitin from an E2 ubiquitin- conjugating enzyme in the form of a thioeste…		COPI-mediated anterograde transport (R-MMU-6807878)	96	20	3.15	+	6.34	6.88e-10	3.15e-08
Rps24	4.91946					H2afy2	Core histone macro-H2A.2; Variant histone H2A which replaces conventional H2A in a subset of nucleosomes where it represses transcription. Nucleosomes wrap and compact DNA into chromatin, limiting DNA accessibility to the cellular machineries which require DNA as a template. Histones thereby play a central role in transcription regulation, DNA repair, DNA replication and chromosomal stability. DN…		HSP90 chaperone cycle for steroid hormone receptors (SHR) (R-MMU-3371497)	53	11	1.74	+	6.32	4.98e-06	6.68e-05
Lap3	4.88771					Cand1	Cullin-associated NEDD8-dissociated protein 1; Key assembly factor of SCF (SKP1-CUL1-F-box protein) E3 ubiquitin ligase complexes that promotes the exchange of the substrate-recognition F-box subunit in SCF complexes, thereby playing a key role in the cellular repertoire of SCF complexes. Acts as a F-box protein exchange factor. The exchange activity of CAND1 is coupled with cycles of neddylation…		Laminin interactions (R-MMU-3000157)	29	6	0.95	+	6.3	0.000747	0.00592
Supt5h	4.88724					Hspa4	Heat shock protein 4; Belongs to the heat shock protein 70 family (842 aa)		p53-Dependent G1/S DNA damage checkpoint (R-MMU-69580)	64	13	2.1	+	6.19	8.59e-07	1.65e-05
S100a4	4.82223					Canx	Calnexin; Calcium-binding protein that interacts with newly synthesized glycoproteins in the endoplasmic reticulum. It may act in assisting protein assembly and/or in the retention within the ER of unassembled protein subunits. It seems to play a major role in the quality control apparatus of the ER by the retention of incorrectly folded proteins. Associated with partial T-cell antigen receptor c…		p53-Dependent G1 DNA Damage Response (R-MMU-69563)	64	13	2.1	+	6.19	8.59e-07	1.63e-05
Cap1	4.76247					Gnb2l1	Receptor of activated protein C kinase 1; Scaffolding protein involved in the recruitment, assembly and/or regulation of a variety of signaling molecules. Interacts with a wide variety of proteins and plays a role in many cellular processes. Component of the 40S ribosomal subunit involved in translational repression. Involved in the initiation of the ribosome quality control (RQC), a pathway that…		Activation of NF-kappaB in B cells (R-MMU-1169091)	64	13	2.1	+	6.19	8.59e-07	1.61e-05
Hyou1	4.69655					Sar1b	GTP-binding protein SAR1b; Involved in transport from the endoplasmic reticulum to the Golgi apparatus. Activated by the guanine nucleotide exchange factor PREB. Involved in the selection of the protein cargo and the assembly of the COPII coat complex (198 aa)		Orc1 removal from chromatin (R-MMU-68949)	70	14	2.3	+	6.09	3.85e-07	8.25e-06
Camp	4.69007					Upp1	Uridine phosphorylase 1; Catalyzes the reversible phosphorylytic cleavage of uridine and deoxyuridine to uracil and ribose- or deoxyribose-1- phosphate. The produced molecules are then utilized as carbon and energy sources or in the rescue of pyrimidine bases for nucleotide synthesis; Belongs to the PNP/UDP phosphorylase family (311 aa)		MAP2K and MAPK activation (R-MMU-5674135)	40	8	1.31	+	6.09	0.000123	0.00117
Rpl13a	4.6698					Smtn	Smoothelin; Structural protein of the cytoskeleton (921 aa)		Nucleotide salvage (R-MMU-8956321)	25	5	0.82	+	6.09	0.00236	0.0171
Irgm1	4.66627					Dbnl	Drebrin-like protein; Adapter protein that binds F-actin and DNM1, and thereby plays a role in receptor-mediated endocytosis. Plays a role in the reorganization of the actin cytoskeleton, formation of cell projections, such as neurites, in neuron morphogenesis and synapse formation via its interaction with WASL and COBL. Does not bind G- actin and promote actin polymerization by itself. Required …		Oxygen-dependent proline hydroxylation of Hypoxia-inducible Factor Alpha (R-MMU-1234176)	65	13	2.13	+	6.09	1e-06	1.85e-05
Qdpr	4.60963					Agr2	Anterior gradient protein 2 homolog; Required for MUC2 post-transcriptional synthesis and secretion. May play a role in the production of mucus by intestinal cells. Proto-oncogene that may play a role in cell migration, cell differentiation and cell growth (By similarity). Promotes cell adhesion (By similarity); Belongs to the AGR family (175 aa)		Downstream signaling events of B Cell Receptor (BCR) (R-MMU-1168372)	76	15	2.5	+	6.01	1.73e-07	4.31e-06
P4hb	4.60037					Psmc5	26S proteasome regulatory subunit 8; Component of the 26S proteasome, a multiprotein complex involved in the ATP-dependent degradation of ubiquitinated proteins. This complex plays a key role in the maintenance of protein homeostasis by removing misfolded or damaged proteins, which could impair cellular functions, and by removing proteins whose functions are no longer required. Therefore, the pro…		APC/C:Cdc20 mediated degradation of Securin (R-MMU-174154)	66	13	2.17	+	6	1.16e-06	2.11e-05
Gm18025	4.59976					Galk1	Galactokinase; Major enzyme for galactose metabolism; Belongs to the GHMP kinase family. GalK subfamily (392 aa)		G1/S DNA Damage Checkpoints (R-MMU-69615)	66	13	2.17	+	6	1.16e-06	2.09e-05
A2m	4.52112					Srp68	Signal recognition particle subunit SRP68; Signal-recognition-particle assembly has a crucial role in targeting secretory proteins to the rough endoplasmic reticulum membrane. SRP68 binds the 7S RNA, SRP72 binds to this complex subsequently. This ribonucleoprotein complex might interact directly with the docking protein in the ER membrane and possibly participate in the elongation arrest function…		RUNX1 regulates transcription of genes involved in differentiation of HSCs (R-MMU-8939236)	66	13	2.17	+	6	1.16e-06	2.06e-05
Hvcn1	4.49793					Lrrc59	Leucine-rich repeat-containing protein 59; Required for nuclear import of FGF1, but not that of FGF2. Might regulate nuclear import of exogenous FGF1 by facilitating interaction with the nuclear import machinery and by transporting cytosolic FGF1 to, and possibly through, the nuclear pores (By similarity) (307 aa)		Antigen processing-Cross presentation (R-MMU-1236975)	97	19	3.19	+	5.97	4.47e-09	1.75e-07
Pdia3	4.48128					Eftud2	116 kDa U5 small nuclear ribonucleoprotein component; Component of the U5 snRNP and the U4/U6-U5 tri-snRNP complex required for pre-mRNA splicing. Binds GTP (By similarity) (972 aa)		ROS and RNS production in phagocytes (R-MMU-1222556)	36	7	1.18	+	5.92	0.000379	0.00326
G6pdx	4.41866					Scfd1	Sec1 family domain-containing protein 1; Plays a role in SNARE-pin assembly and Golgi-to-ER retrograde transport via its interaction with COG4. Involved in vesicular transport between the endoplasmic reticulum and the Golgi (By similarity); Belongs to the STXBP/unc-18/SEC1 family (639 aa)		FGFR2 alternative splicing (R-MMU-6803529)	26	5	0.85	+	5.86	0.00274	0.0196
Spcs2	4.41643					Sel1l	Protein sel-1 homolog 1; Plays a role in the endoplasmic reticulum quality control (ERQC) system also called ER-associated degradation (ERAD) involved in ubiquitin-dependent degradation of misfolded endoplasmic reticulum proteins. Enhances SYVN1 stability. Plays a role in LPL maturation and secretion. Required for normal differentiation of the pancreas epithelium, and for normal exocrine function…		MAPK6/MAPK4 signaling (R-MMU-5687128)	73	14	2.4	+	5.84	6.01e-07	1.21e-05
Phgdh	4.40719					Dek	Protein DEK; Involved in chromatin organization (380 aa)		Regulation of PTEN stability and activity (R-MMU-8948751)	68	13	2.23	+	5.82	1.56e-06	2.63e-05
Dek	4.3967					Aspn	Asporin; Binds calcium and plays a role in osteoblast-driven collagen biomineralization activity (By similarity). Critical regulator of TGF-beta in articular cartilage and plays an essential role in cartilage homeostasis and osteoarthritis (OA) pathogenesis. Negatively regulates chondrogenesis in the articular cartilage by blocking the TGF-beta/receptor interaction on the cell surface and inhibit…		Regulation of RAS by GAPs (R-MMU-5658442)	68	13	2.23	+	5.82	1.56e-06	2.6e-05
Tnc	4.37824					Ogn	Mimecan; Induces bone formation in conjunction with TGF-beta-1 or TGF-beta-2 (298 aa)		Apoptotic cleavage of cellular proteins (R-MMU-111465)	37	7	1.21	+	5.76	0.000439	0.00369
Tf	4.36121					Uqcrb	Cytochrome b-c1 complex subunit 7; This is a component of the ubiquinol-cytochrome c reductase complex (complex III or cytochrome b-c1 complex), which is part of the mitochondrial respiratory chain. This component is involved in redox-linked proton pumping (By similarity) (111 aa)		ER to Golgi Anterograde Transport (R-MMU-199977)	148	28	4.86	+	5.76	2.08e-12	1.15e-10
Dbi	4.32326					Pdcd6	Programmed cell death protein 6; Calcium sensor that plays a key role in processes such as endoplasmic reticulum (ER)-Golgi vesicular transport, endosomal biogenesis or membrane repair. Acts as an adapter that bridges unrelated proteins or stabilizes weak protein-protein complexes in response to calcium- calcium-binding triggers exposure of apolar surface, promoting interaction with different set…		Cyclin E associated events during G1/S transition (R-MMU-69202)	70	13	2.3	+	5.66	2.07e-06	3.32e-05
Gda	4.26395					Sdha	Succinate dehydrogenase [ubiquinone] flavoprotein subunit, mitochondrial; Flavoprotein (FP) subunit of succinate dehydrogenase (SDH) that is involved in complex II of the mitochondrial electron transport chain and is responsible for transferring electrons from succinate to ubiquinone (coenzyme Q). Can act as a tumor suppressor; Belongs to the FAD-dependent oxidoreductase 2 family. FRD/SDH subfami…		Cellular response to hypoxia (R-MMU-1234174)	70	13	2.3	+	5.66	2.07e-06	3.29e-05
Gbp2	4.2431					Glrx	Glutaredoxin-1; Has a glutathione-disulfide oxidoreductase activity in the presence of NADPH and glutathione reductase. Reduces low molecular weight disulfides and proteins (107 aa)		RHO GTPases activate IQGAPs (R-MMU-5626467)	27	5	0.89	+	5.64	0.00316	0.0223
Uba7	4.23001					Mccc2	Methylcrotonoyl-CoA carboxylase beta chain, mitochondrial; Carboxyltransferase subunit of the 3-methylcrotonyl-CoA carboxylase, an enzyme that catalyzes the conversion of 3- methylcrotonyl-CoA to 3-methylglutaconyl-CoA, a critical step for leucine and isovaleric acid catabolism (563 aa)		Formation of Fibrin Clot (Clotting Cascade) (R-MMU-140877)	38	7	1.25	+	5.61	0.000505	0.00421
Cacybp	4.16539					Hexb	Beta-hexosaminidase subunit beta; Responsible for the degradation of GM2 gangliosides, and a variety of other molecules containing terminal N-acetyl hexosamines, in the brain and other tissues (536 aa)		CLEC7A (Dectin-1) signaling (R-MMU-5607764)	87	16	2.86	+	5.6	1.58e-07	4.14e-06
Tomm70a	4.14448					Psmd6	26S proteasome non-ATPase regulatory subunit 6; Component of the 26S proteasome, a multiprotein complex involved in the ATP-dependent degradation of ubiquitinated proteins. This complex plays a key role in the maintenance of protein homeostasis by removing misfolded or damaged proteins, which could impair cellular functions, and by removing proteins whose functions are no longer required. Therefo…		CDK-mediated phosphorylation and removal of Cdc6 (R-MMU-69017)	71	13	2.33	+	5.58	2.38e-06	3.67e-05
Dnajb11	4.14422					Dnajc9	DnaJ homolog subfamily C member 9; May play a role as co-chaperone of the Hsp70 family proteins HSPA1A, HSPA1B and HSPA8 (259 aa)		Cdc20:Phospho-APC/C mediated degradation of Cyclin A (R-MMU-174184)	71	13	2.33	+	5.58	2.38e-06	3.64e-05
Sh3bgrl3	4.1381					Vcl	Vinculin; Actin filament (F-actin)-binding protein involved in cell-matrix adhesion and cell-cell adhesion. Regulates cell- surface E-cadherin expression and potentiates mechanosensing by the E-cadherin complex. May also play important roles in cell morphology and locomotion (By similarity); Belongs to the vinculin/alpha-catenin family (1066 aa)		APC/C:Cdh1 mediated degradation of Cdc20 and other APC/C:Cdh1 targeted proteins in late mitosis/early G1 (R-MMU-174178)	71	13	2.33	+	5.58	2.38e-06	3.61e-05
Tmed2	4.12948					Ero1l	ERO1-like protein alpha; Oxidoreductase involved in disulfide bond formation in the endoplasmic reticulum. Efficiently reoxidizes P4HB/PDI, the enzyme catalyzing protein disulfide formation, in order to allow P4HB to sustain additional rounds of disulfide formation. Following P4HB reoxidation, passes its electrons to molecular oxygen via FAD, leading to the production of reactive oxygen species (…		APC:Cdc20 mediated degradation of cell cycle proteins prior to satisfation of the cell cycle checkpoint (R-MMU-179419)	72	13	2.36	+	5.5	2.73e-06	4.06e-05
Gpx3	4.10175					Psmc6	26S proteasome regulatory subunit 10B; Component of the 26S proteasome, a multiprotein complex involved in the ATP-dependent degradation of ubiquitinated proteins. This complex plays a key role in the maintenance of protein homeostasis by removing misfolded or damaged proteins, which could impair cellular functions, and by removing proteins whose functions are no longer required. Therefore, the p…		Cyclin A:Cdk2-associated events at S phase entry (R-MMU-69656)	72	13	2.36	+	5.5	2.73e-06	4.02e-05
Pdia6	4.07393					Cryl1	Lambda-crystallin homolog; Crystallin, lambda 1; Belongs to the 3-hydroxyacyl-CoA dehydrogenase family (319 aa)		ABC-family proteins mediated transport (R-MMU-382556)	100	18	3.28	+	5.48	3.58e-08	1.26e-06
Rpl9	4.06538					Dnajc3	DnaJ homolog subfamily C member 3; Involved in the unfolded protein response (UPR) during endoplasmic reticulum (ER) stress. Acts as a negative regulator of the EIF2AK4/GCN2 kinase activity by preventing the phosphorylation of eIF-2-alpha at ’Ser-52’ and hence attenuating general protein synthesis under ER stress, hypothermic and amino acid starving stress conditions. Co-chaperone of HSPA8/HSC70,…		mRNA Splicing - Minor Pathway (R-MMU-72165)	50	9	1.64	+	5.48	9.56e-05	0.000922
Fam49b	4.06239					Acin1	Apoptotic chromatin condensation inducer in the nucleus; Auxiliary component of the splicing-dependent multiprotein exon junction complex (EJC) deposited at splice junction on mRNAs. The EJC is a dynamic structure consisting of core proteins and several peripheral nuclear and cytoplasmic associated factors that join the complex only transiently either during EJC assembly or during subsequent mRNA…		COPII-mediated vesicle transport (R-MMU-204005)	67	12	2.2	+	5.45	7.09e-06	9.13e-05
Lgals3bp	4.05275					Dhrs4	Dehydrogenase/reductase SDR family member 4; Reduces all-trans-retinal and 9-cis retinal. Can also catalyze the oxidation of all-trans-retinol with NADP as co- factor, but with much lower efficiency. Reduces alkyl phenyl ketones and alpha-dicarbonyl compounds with aromatic rings, such as pyrimidine-4-aldehyde, 3-benzoylpyridine, 4-benzoylpyridine, menadione and 4-hexanoylpyridine. Has no activity…		APC/C:Cdc20 mediated degradation of mitotic proteins (R-MMU-176409)	74	13	2.43	+	5.35	3.57e-06	4.99e-05
Eif3c	4.03657					Cct5	T-complex protein 1 subunit epsilon; Molecular chaperone; assists the folding of proteins upon ATP hydrolysis. As part of the BBS/CCT complex may play a role in the assembly of BBSome, a complex involved in ciliogenesis regulating transports vesicles to the cilia. Known to play a role, in vitro, in the folding of actin and tubulin (By similarity) (541 aa)		Glucose metabolism (R-MMU-70326)	80	14	2.63	+	5.33	1.58e-06	2.6e-05
Sel1l	4.01575					Mtdh	Protein LYRIC; Downregulates SLC1A2/EAAT2 promoter activity when expressed ectopically. Activates the nuclear factor kappa-B (NF- kappa-B) transcription factor. Promotes anchorage-independent growth of immortalized melanocytes and astrocytes which is a key component in tumor cell expansion. Promotes lung metastasis and also has an effect on bone and brain metastasis, possibly by enhancing the see…		Activation of APC/C and APC/C:Cdc20 mediated degradation of mitotic proteins (R-MMU-176814)	75	13	2.46	+	5.28	4.07e-06	5.59e-05
Rpl7a	3.97504					Eif3h	Eukaryotic translation initiation factor 3 subunit H; Component of the eukaryotic translation initiation factor 3 (eIF-3) complex, which is required for several steps in the initiation of protein synthesis. The eIF-3 complex associates with the 40S ribosome and facilitates the recruitment of eIF-1, eIF-1A, eIF-2-GTP-methionyl-tRNAi and eIF-5 to form the 43S pre- initiation complex (43S PIC). The …		MHC class II antigen presentation (R-MMU-2132295)	133	23	4.37	+	5.27	9.2e-10	4.1e-08
Hdlbp	3.96725					Tomm22	Mitochondrial import receptor subunit TOM22 homolog; Central receptor component of the translocase of the outer membrane of mitochondria (TOM complex) responsible for the recognition and translocation of cytosolically synthesized mitochondrial preproteins. Together with the peripheral receptor TOM20 functions as the transit peptide receptor and facilitates the movement of preproteins into the tra…		PCP/CE pathway (R-MMU-4086400)	87	15	2.86	+	5.25	7.95e-07	1.54e-05
Mapre1	3.94056					Aco2	Aconitate hydratase, mitochondrial; Catalyzes the isomerization of citrate to isocitrate via cis-aconitate; Belongs to the aconitase/IPM isomerase family (780 aa)		Platelet degranulation (R-MMU-114608)	122	21	4.01	+	5.24	5.31e-09	1.99e-07
Ptpn1	3.92818					Itga5	Integrin alpha-5; Integrin alpha-5/beta-1 is a receptor for fibronectin and fibrinogen. It recognizes the sequence R-G-D in its ligands. ITGA5-ITGB1 binds to PLA2G2A via a site (site 2) which is distinct from the classical ligand-binding site (site 1) and this induces integrin conformational changes and enhanced ligand binding to site 1. ITGA5-ITGB1 acts as a receptor for fibrillin-1 (FBN1) and m…		DNA Replication Pre-Initiation (R-MMU-69002)	83	14	2.73	+	5.14	2.32e-06	3.61e-05
Hmgb1	3.92478					Tsta3	GDP-L-fucose synthase; Catalyzes the two-step NADP-dependent conversion of GDP- 4-dehydro-6-deoxy-D-mannose to GDP-fucose, involving an epimerase and a reductase reaction (321 aa)		Platelet Aggregation (Plug Formation) (R-MMU-76009)	36	6	1.18	+	5.08	0.002	0.0148
Gnai2	3.91719					Gsdmd	Gasdermin-D; Gasdermin-D, N-terminal- Promotes pyroptosis in response to microbial infection and danger signals. Produced by the cleavage of gasdermin-D by inflammatory caspases CASP1 or CASP4 in response to canonical, as well as non-canonical (such as cytosolic LPS) inflammasome activators. After cleavage, moves to the plasma membrane where it strongly binds to membrane inner leaflet lipids, inc…		Nucleobase catabolism (R-MMU-8956319)	36	6	1.18	+	5.08	0.002	0.0147
Gspt1	3.89918					Hcls1	Hematopoietic lineage cell-specific protein; Substrate of the antigen receptor-coupled tyrosine kinase. Plays a role in antigen receptor signaling for both clonal expansion and deletion in lymphoid cells. May also be involved in the regulation of gene expression (By similarity) (486 aa)		Degradation of beta-catenin by the destruction complex (R-MMU-195253)	78	13	2.56	+	5.08	5.96e-06	7.8e-05
Gm28062	3.889					Mylk	Myosin light chain kinase, smooth muscle; Calcium/calmodulin-dependent myosin light chain kinase implicated in smooth muscle contraction via phosphorylation of myosin light chains (MLC). Also regulates actin-myosin interaction through a non-kinase activity. Phosphorylates PTK2B/PYK2 and myosin light-chains. Involved in the inflammatory response (e.g. apoptosis, vascular permeability, leukocyte di…		Glycolysis (R-MMU-70171)	60	10	1.97	+	5.08	7.02e-05	0.000711
Rpl4	3.87821					Pdia5	Protein disulfide-isomerase A5; Protein disulfide isomerase associated 5 (517 aa)		Response to elevated platelet cytosolic Ca2+ (R-MMU-76005)	127	21	4.17	+	5.04	9.94e-09	3.64e-07
Rpl7	3.8756					Kng1	Kininogen-1; (1) Kininogens are inhibitors of thiol proteases; (2) HMW-kininogen plays an important role in blood coagulation by helping to position optimally prekallikrein and factor XI next to factor XII; (3) HMW-kininogen inhibits the thrombin- and plasmin- induced aggregation of thrombocytes; (4) the active peptide bradykinin that is released from HMW-kininogen shows a variety of physiologica…		TP53 Regulates Metabolic Genes (R-MMU-5628897)	49	8	1.61	+	4.97	0.000419	0.00356
Cotl1	3.87026					Atp5o	ATP synthase subunit O, mitochondrial; Mitochondrial membrane ATP synthase (F(1)F(0) ATP synthase or Complex V) produces ATP from ADP in the presence of a proton gradient across the membrane which is generated by electron transport complexes of the respiratory chain. F-type ATPases consist of two structural domains, F(1) - containing the extramembraneous catalytic core and F(0) - containing the m…		COPI-independent Golgi-to-ER retrograde traffic (R-MMU-6811436)	49	8	1.61	+	4.97	0.000419	0.00354
Cp	3.85588					Gart	Trifunctional purine biosynthetic protein adenosine-3; Phosphoribosylglycinamide formyltransferase; In the N-terminal section; belongs to the GARS family (1010 aa)		Transcriptional regulation by RUNX3 (R-MMU-8878159)	81	13	2.66	+	4.89	8.58e-06	0.000108
Col12a1	3.84062					Krt6a	Keratin, type II cytoskeletal 6A; Epidermis-specific type I keratin involved in wound healing. Involved in the activation of follicular keratinocytes after wounding, while it does not play a major role in keratinocyte proliferation or migration. Participates in the regulation of epithelial migration by inhibiting the activity of SRC during wound repair; Belongs to the intermediate filament family…		Regulation of mitotic cell cycle (R-MMU-453276)	82	13	2.69	+	4.83	9.65e-06	0.000118
Hspa5	3.80694					Krt18	Keratin, type I cytoskeletal 18; When phosphorylated, plays a role in filament reorganization. Involved in the delivery of mutated CFTR to the plasma membrane. Involved in the uptake of thrombin-antithrombin complexes by hepatic cells (By similarity). Together with KRT8, is involved in interleukin-6 (IL-6)-mediated barrier protection (423 aa)		Hedgehog 'on' state (R-MMU-5632684)	82	13	2.69	+	4.83	9.65e-06	0.000117
Pdia5	3.78219					Hbb-bs	Hemoglobin, beta adult s chain (147 aa)		APC/C-mediated degradation of cell cycle proteins (R-MMU-174143)	82	13	2.69	+	4.83	9.65e-06	0.000116
Mcm2	3.77195					Krt8	Keratin, type II cytoskeletal 8; Together with KRT19, helps to link the contractile apparatus to dystrophin at the costameres of striated muscle; Belongs to the intermediate filament family (490 aa)		Downstream TCR signaling (R-MMU-202424)	95	15	3.12	+	4.81	2.12e-06	3.33e-05
Iigp1	3.72564					Serping1	Plasma protease C1 inhibitor; Activation of the C1 complex is under control of the C1- inhibitor. It forms a proteolytically inactive stoichiometric complex with the C1r or C1s proteases. May play a potentially crucial role in regulating important physiological pathways including complement activation, blood coagulation, fibrinolysis and the generation of kinins. Very efficient inhibitor of FXIIa…		Transport to the Golgi and subsequent modification (R-MMU-948021)	178	28	5.84	+	4.79	9.83e-11	5.07e-09
Tapbp	3.72237					Twf2	Twinfilin-2; Actin-binding protein involved in motile and morphological processes. Inhibits actin polymerization, likely by sequestering G-actin. By capping the barbed ends of filaments, it also regulates motility. Seems to play an important role in clathrin-mediated endocytosis and distribution of endocytic organelles. May play a role in regulating the mature length of the middle and short rows …		Switching of origins to a post-replicative state (R-MMU-69052)	89	14	2.92	+	4.79	4.79e-06	6.47e-05
Ass1	3.71675					Hsp90ab1	Heat shock protein HSP 90-beta; Molecular chaperone that promotes the maturation, structural maintenance and proper regulation of specific target proteins involved for instance in cell cycle control and signal transduction. Undergoes a functional cycle that is linked to its ATPase activity. This cycle probably induces conformational changes in the client proteins, thereby causing their activation…		Metabolism of RNA (R-MMU-8953854)	564	87	18.52	+	4.7	1.99e-30	4.1e-28
Gatm	3.68558					Eci1	Enoyl-CoA delta isomerase 1, mitochondrial; Able to isomerize both 3-cis and 3-trans double bonds into the 2-trans form in a range of enoyl-CoA species (289 aa)		Pyruvate metabolism and Citric Acid (TCA) cycle (R-MMU-71406)	52	8	1.71	+	4.69	0.000597	0.00492
Ptprc	3.64127					C3	Complement C3; C3 plays a central role in the activation of the complement system. Its processing by C3 convertase is the central reaction in both classical and alternative complement pathways. After activation C3b can bind covalently, via its reactive thioester, to cell surface carbohydrates or immune aggregates (1663 aa)		EPHB-mediated forward signaling (R-MMU-3928662)	39	6	1.28	+	4.69	0.00286	0.0204
Igh-3	3.64056					Tapbp	Tapasin; Involved in the association of MHC class I with transporter associated with antigen processing (TAP) and in the assembly of MHC class I with peptide (peptide loading) (466 aa)		Golgi-to-ER retrograde transport (R-MMU-8856688)	130	20	4.27	+	4.69	6.46e-08	2.09e-06
Pgam1	3.62902					H2-K1	H-2 class I histocompatibility antigen, K-B alpha chain; Involved in the presentation of foreign antigens to the immune system; Belongs to the MHC class I family (369 aa)		Neutrophil degranulation (R-MMU-6798695)	547	84	17.96	+	4.68	2.89e-29	4.33e-27
Stip1	3.62545					Tap2	Antigen peptide transporter 2; Involved in the transport of antigens from the cytoplasm to the endoplasmic reticulum for association with MHC class I molecules. Also acts as a molecular scaffold for the final stage of MHC class I folding, namely the binding of peptide. Nascent MHC class I molecules associate with TAP via tapasin (By similarity); Belongs to the ABC transporter superfamily. ABCB fa…		Post-translational protein phosphorylation (R-MMU-8957275)	112	17	3.68	+	4.62	7.35e-07	1.44e-05
Atp13a1	3.62522					Mzb1	Marginal zone B- and B1-cell-specific protein; Associates with immunoglobulin M (IgM) heavy and light chains and promotes IgM assembly and secretion. May exert its effect by acting as a molecular chaperone or as an oxidoreductase as it displays a low level of oxidoreductase activity. Helps to diversify peripheral B-cell functions by regulating Ca(2+) stores, antibody secretion and integrin activa…		Metabolism of amino acids and derivatives (R-MMU-71291)	252	38	8.27	+	4.59	1.41e-13	8.93e-12
Prelp	3.56828					Etf1	Eukaryotic peptide chain release factor subunit 1; Directs the termination of nascent peptide synthesis (translation) in response to the termination codons UAA, UAG and UGA. Component of the transient SURF complex which recruits UPF1 to stalled ribosomes in the context of nonsense-mediated decay (NMD) of mRNAs containing premature stop codons (437 aa)		C-type lectin receptors (CLRs) (R-MMU-5621481)	107	16	3.51	+	4.55	1.85e-06	2.99e-05
Serping1	3.56062					Cfb	Complement factor B; Factor B which is part of the alternate pathway of the complement system is cleaved by factor D into 2 fragments- Ba and Bb. Bb, a serine protease, then combines with complement factor 3b to generate the C3 or C5 convertase; Belongs to the peptidase S1 family (763 aa)		UCH proteinases (R-MMU-5689603)	94	14	3.09	+	4.54	8.4e-06	0.000107
Ctsd	3.53774					Dpysl3	Dihydropyrimidinase-related protein 3; Necessary for signaling by class 3 semaphorins and subsequent remodeling of the cytoskeleton. Plays a role in axon guidance, neuronal growth cone collapse and cell migration (By similarity); Belongs to the metallo-dependent hydrolases superfamily. Hydantoinase/dihydropyrimidinase family (570 aa)		Integrin cell surface interactions (R-MMU-216083)	81	12	2.66	+	4.51	3.84e-05	0.000417
Prdx5	3.53098					Nars	Asparagine--tRNA ligase, cytoplasmic; asparaginyl-tRNA synthetase; Belongs to the class-II aminoacyl-tRNA synthetase family (559 aa)		Interleukin-1 signaling (R-MMU-9020702)	96	14	3.15	+	4.44	1.04e-05	0.000125
Stat2	3.52362					Prrc1	Protein PRRC1; Proline-rich coiled-coil 1 (443 aa)		Interleukin-1 family signaling (R-MMU-446652)	110	16	3.61	+	4.43	2.55e-06	3.82e-05
Tcp1	3.51757					Dctn4	Dynactin subunit 4; Could have a dual role in dynein targeting and in ACTR1A/Arp1 subunit of dynactin pointed-end capping. Could be involved in ACTR1A pointed-end binding and in additional roles in linking dynein and dynactin to the cortical cytoskeleton (460 aa)		Regulation of Insulin-like Growth Factor (IGF) transport and uptake by Insulin-like Growth Factor Binding Proteins (IGFBPs) (R-MMU-381426)	118	17	3.87	+	4.39	1.4e-06	2.41e-05
Scly	3.51292					Anxa1	Annexin A1; Plays important roles in the innate immune response as effector of glucocorticoid-mediated responses and regulator of the inflammatory process. Has anti-inflammatory activity. Plays a role in glucocorticoid-mediated down- regulation of the early phase of the inflammatory response. Promotes resolution of inflammation and wound healing. Functions at least in part by activating the formy…		Asparagine N-linked glycosylation (R-MMU-446203)	264	38	8.67	+	4.38	5.1e-13	3e-11
Aldh18a1	3.50837					Ddb1	DNA damage-binding protein 1; Required for DNA repair. Binds to DDB2 to form the UV- damaged DNA-binding protein complex (the UV-DDB complex). The UV- DDB complex may recognize UV-induced DNA damage and recruit proteins of the nucleotide excision repair pathway (the NER pathway) to initiate DNA repair. The UV-DDB complex preferentially binds to cyclobutane pyrimidine dimers (CPD), 6-4 photoproduc…		Cooperation of PDCL (PhLP1) and TRiC/CCT in G-protein beta folding (R-MMU-6814122)	42	6	1.38	+	4.35	0.00398	0.0271
Sgpl1	3.50803					Otub1	Ubiquitin thioesterase OTUB1; Hydrolase that can specifically remove compared to ’Lys- 48’-linked conjugated ubiquitin from proteins and plays an important regulatory role at the level of protein turnover by preventing degradation. Regulator of T-cell anergy, a phenomenon that occurs when T-cells are rendered unresponsive to antigen rechallenge and no longer respond to their cognate antigen. Acts…		The citric acid (TCA) cycle and respiratory electron transport (R-MMU-1428517)	133	19	4.37	+	4.35	3.83e-07	8.31e-06
Cyb5a	3.50419					Ehd1	EH domain-containing protein 1; ATP- and membrane-binding protein that controls membrane reorganization/tubulation upon ATP hydrolysis. In vitro causes vesiculation of endocytic membranes (By similarity). Acts in early endocytic membrane fusion and membrane trafficking of recycling endosomes. Recruited to endosomal membranes upon nerve growth factor stimulation, indirectly regulates neurite outgr…		Metabolism of nucleotides (R-MMU-15869)	99	14	3.25	+	4.31	1.42e-05	0.000163
Rars	3.49013					Papss2	Bifunctional 3’-phosphoadenosine 5’-phosphosulfate synthase 2; Bifunctional enzyme with both ATP sulfurylase and APS kinase activity, which mediates two steps in the sulfate activation pathway. The first step is the transfer of a sulfate group to ATP to yield adenosine 5’-phosphosulfate (APS), and the second step is the transfer of a phosphate group from ATP to APS yielding 3’-phosphoadenylylsulf…		TCR signaling (R-MMU-202403)	114	16	3.74	+	4.27	3.86e-06	5.35e-05
Eef1b	3.48211					Dpp3	Dipeptidyl peptidase 3; Cleaves and degrades bioactive peptides, including angiotensin, Leu-enkephalin and Met-enkephalin. Also cleaves Arg- Arg-beta-naphthylamide (in vitro); Belongs to the peptidase M49 family (738 aa)		Protein folding (R-MMU-391251)	43	6	1.41	+	4.25	0.00442	0.0295
H2-Aa	3.4762					Prdx5	Peroxiredoxin-5, mitochondrial; Thiol-specific peroxidase that catalyzes the reduction of hydrogen peroxide and organic hydroperoxides to water and alcohols, respectively. Plays a role in cell protection against oxidative stress by detoxifying peroxides and as sensor of hydrogen peroxide-mediated signaling events; Belongs to the peroxiredoxin family. Prx5 subfamily (210 aa)		Chaperonin-mediated protein folding (R-MMU-390466)	43	6	1.41	+	4.25	0.00442	0.0294
Sec23b	3.47367					Stip1	Stress-induced-phosphoprotein 1; Acts as a co-chaperone for HSP90AA1. Mediates the association of the molecular chaperones HSPA8/HSC70 and HSP90 (543 aa)		Plasma lipoprotein assembly, remodeling, and clearance (R-MMU-174824)	58	8	1.9	+	4.2	0.00113	0.00874
Lasp1	3.4518					Eif3a	Eukaryotic translation initiation factor 3 subunit A; RNA-binding component of the eukaryotic translation initiation factor 3 (eIF-3) complex, which is required for several steps in the initiation of protein synthesis. The eIF-3 complex associates with the 40S ribosome and facilitates the recruitment of eIF-1, eIF-1A, eIF-2-GTP-methionyl-tRNAi and eIF-5 to form the 43S pre-initiation complex (43S…		Neurotransmitter release cycle (R-MMU-112310)	51	7	1.67	+	4.18	0.00235	0.017
Rps28	3.42141					Aldh18a1	Delta-1-pyrroline-5-carboxylate synthase; Bifunctional enzyme that converts glutamate to glutamate 5-semialdehyde, an intermediate in the biosynthesis of proline, ornithine and arginine; In the C-terminal section; belongs to the gamma- glutamyl phosphate reductase family (795 aa)		COPI-dependent Golgi-to-ER retrograde traffic (R-MMU-6811434)	95	13	3.12	+	4.17	3.9e-05	0.000421
Rpl18a	3.41238					Maoa	Amine oxidase [flavin-containing] A; Catalyzes the oxidative deamination of biogenic and xenobiotic amines and has important functions in the metabolism of neuroactive and vasoactive amines in the central nervous system and peripheral tissues. MAOA preferentially oxidizes biogenic amines such as 5-hydroxytryptamine (5-HT), norepinephrine and epinephrine (By similarity) (526 aa)		Synthesis of DNA (R-MMU-69239)	117	16	3.84	+	4.16	5.21e-06	6.87e-05
Rps8	3.40077					Gsto1	Glutathione S-transferase omega-1; Exhibits glutathione-dependent thiol transferase and dehydroascorbate reductase activities. Has S-(phenacyl)glutathione reductase activity. Has also glutathione S-transferase activity. Participates in the biotransformation of inorganic arsenic and reduces monomethylarsonic acid (MMA) and dimethylarsonic acid; Belongs to the GST superfamily. Omega family (240 aa)		Respiratory electron transport, ATP synthesis by chemiosmotic coupling, and heat production by uncoupling proteins. (R-MMU-163200)	81	11	2.66	+	4.14	0.000161	0.00148
Pitpna	3.39464					P4hb	Protein disulfide-isomerase; This multifunctional protein catalyzes the formation, breakage and rearrangement of disulfide bonds. At the cell surface, seems to act as a reductase that cleaves disulfide bonds of proteins attached to the cell. May therefore cause structural modifications of exofacial proteins. Inside the cell, seems to form/rearrange disulfide bonds of nascent proteins. At high con…		Selective autophagy (R-MMU-9663891)	59	8	1.94	+	4.13	0.00125	0.00956
Ctsb	3.36986					Got1	Aspartate aminotransferase, cytoplasmic; Biosynthesis of L-glutamate from L-aspartate or L- cysteine. Important regulator of levels of glutamate, the major excitatory neurotransmitter of the vertebrate central nervous system. Acts as a scavenger of glutamate in brain neuroprotection. The aspartate aminotransferase activity is involved in hepatic glucose synthesis during development and in adipocy…		Beta-catenin independent WNT signaling (R-MMU-3858494)	126	17	4.14	+	4.11	3.14e-06	4.54e-05
Pabpc1	3.36468					Acot9	Acyl-coenzyme A thioesterase 9, mitochondrial; Acyl-CoA thioesterases are a group of enzymes that catalyze the hydrolysis of acyl-CoAs to the free fatty acid and coenzyme A (CoASH), providing the potential to regulate intracellular levels of acyl-CoAs, free fatty acids and CoASH. Active on long chain acyl-CoAs (439 aa)		TNFR2 non-canonical NF-kB pathway (R-MMU-5668541)	97	13	3.19	+	4.08	4.74e-05	0.000501
Arpc4	3.32349					Rps26	Ribosomal protein S26; Belongs to the eukaryotic ribosomal protein eS26 family (115 aa)		PTEN Regulation (R-MMU-6807070)	112	15	3.68	+	4.08	1.28e-05	0.000147
Ogfr	3.32285					Pa2g4	Proliferation-associated protein 2G4; May play a role in a ERBB3-regulated signal transduction pathway. Seems be involved in growth regulation. Acts a corepressor of the androgen receptor (AR) and is regulated by the ERBB3 ligand neuregulin-1/heregulin (HRG). Inhibits transcription of some E2F1-regulated promoters, probably by recruiting histone acetylase (HAT) activity. Binds RNA. Associates wit…		Cell junction organization (R-MMU-446728)	68	9	2.23	+	4.03	0.000739	0.00589
Atp6v1a	3.30922					Atp5b	ATP synthase subunit beta, mitochondrial; Mitochondrial membrane ATP synthase (F(1)F(0) ATP synthase or Complex V) produces ATP from ADP in the presence of a proton gradient across the membrane which is generated by electron transport complexes of the respiratory chain. F-type ATPases consist of two structural domains, F(1) - containing the extramembraneous catalytic core, and F(0) - containing t…		Hedgehog 'off' state (R-MMU-5610787)	106	14	3.48	+	4.02	2.84e-05	0.000314
Hsph1	3.3088					Shmt2	Serine hydroxymethyltransferase; Interconversion of serine and glycine; Belongs to the SHMT family (504 aa)		G1/S Transition (R-MMU-69206)	106	14	3.48	+	4.02	2.84e-05	0.000312
Tpm4	3.27481					Dctn2	Dynactin subunit 2; Modulates cytoplasmic dynein binding to an organelle, and plays a role in prometaphase chromosome alignment and spindle organization during mitosis. Involved in anchoring microtubules to centrosomes. May play a role in synapse formation during brain development; Belongs to the dynactin subunit 2 family (402 aa)		Signaling by the B Cell Receptor (BCR) (R-MMU-983705)	145	19	4.76	+	3.99	1.24e-06	2.18e-05
Arf1	3.23212					Echs1	Enoyl-CoA hydratase, mitochondrial; Straight-chain enoyl-CoA thioesters from C4 up to at least C16 are processed, although with decreasing catalytic rate (By similarity). Has high substrate specificity for crotonyl-CoA and moderate specificity for acryloyl-CoA, 3-methylcrotonyl-CoA and methacrylyl-CoA. It is noteworthy that binds tiglyl-CoA, but hydrates only a small amount of this substrate (By …		DNA Replication (R-MMU-69306)	125	16	4.1	+	3.9	1.11e-05	0.000131
Pdxdc1	3.21993					Psmd13	26S proteasome non-ATPase regulatory subunit 13; Component of the 26S proteasome, a multiprotein complex involved in the ATP-dependent degradation of ubiquitinated proteins. This complex plays a key role in the maintenance of protein homeostasis by removing misfolded or damaged proteins, which could impair cellular functions, and by removing proteins whose functions are no longer required. Theref…		Regulation of actin dynamics for phagocytic cup formation (R-MMU-2029482)	110	14	3.61	+	3.88	4.1e-05	0.000439
Rps26	3.21534					Ifitm3	Interferon-induced transmembrane protein 3; IFN-induced antiviral protein which inhibits the entry of viruses to the host cell cytoplasm, permitting endocytosis, but preventing subsequent viral fusion and release of viral contents into the cytosol. Active against multiple viruses, including influenza A virus, SARS coronavirus (SARS-CoV), Marburg virus (MARV) and Ebola virus (EBOV), Dengue virus (…		Golgi Associated Vesicle Biogenesis (R-MMU-432722)	55	7	1.81	+	3.88	0.00344	0.0238
Prorsd1	3.21487					Tm9sf2	Transmembrane 9 superfamily member 2; In the intracellular compartments, may function as a channel or small molecule transporter (662 aa)		Apoptosis (R-MMU-109581)	104	13	3.41	+	3.81	9.04e-05	0.000876
Hist1h1a	3.2061					Cbx2	Chromobox protein homolog 2; Component of a Polycomb group (PcG) multiprotein PRC1- like complex, a complex class required to maintain the transcriptionally repressive state of many genes, including Hox genes, throughout development (By similarity). PcG PRC1 complex acts via chromatin remodeling and modification of histones; it mediates monoubiquitination of histone H2A ’Lys-119’, rendering chrom…		Cellular response to heat stress (R-MMU-3371556)	88	11	2.89	+	3.81	0.000309	0.00272
Gpx2	3.1788					Eif4a3	Eukaryotic initiation factor 4A-III; ATP-dependent RNA helicase. Core component of the splicing-dependent multiprotein exon junction complex (EJC) deposited at splice junctions on mRNAs. The EJC is a dynamic structure consisting of core proteins and several peripheral nuclear and cytoplasmic associated factors that join the complex only transiently either during EJC assembly or during subsequent …		Signaling by Hedgehog (R-MMU-5358351)	138	17	4.53	+	3.75	9.38e-06	0.000115
Hbb-b2	3.17809					Cct8	T-complex protein 1 subunit theta; Molecular chaperone; assists the folding of proteins upon ATP hydrolysis. As part of the BBS/CCT complex may play a role in the assembly of BBSome, a complex involved in ciliogenesis regulating transports vesicles to the cilia. Known to play a role, in vitro, in the folding of actin and tubulin (By similarity) (548 aa)		Iron uptake and transport (R-MMU-917937)	57	7	1.87	+	3.74	0.00412	0.0279
Pip4k2c	3.17518					Hprt	Hypoxanthine-guanine phosphoribosyltransferase; Converts guanine to guanosine monophosphate, and hypoxanthine to inosine monophosphate. Transfers the 5- phosphoribosyl group from 5-phosphoribosylpyrophosphate onto the purine. Plays a central role in the generation of purine nucleotides through the purine salvage pathway (By similarity) (218 aa)		mRNA Splicing - Major Pathway (R-MMU-72163)	181	22	5.94	+	3.7	5.85e-07	1.19e-05
Ranbp1	3.16694					Slc25a10	Mitochondrial dicarboxylate carrier; Involved in translocation of malonate, malate and succinate in exchange for phosphate, sulfate, sulfite or thiosulfate across mitochondrial inner membrane (287 aa)		FCERI mediated NF-kB activation (R-MMU-2871837)	117	14	3.84	+	3.64	7.53e-05	0.000748
Hk2	3.16266					Casp1	Caspase-1; Thiol protease that cleaves IL-1 beta between an Asp and an Ala, releasing the mature cytokine which is involved in a variety of inflammatory processes. Important for defense against pathogens. Cleaves and activates sterol regulatory element binding proteins (SREBPs). Can also promote apoptosis (By similarity). Upon inflammasome activation, during DNA virus infection but not RNA virus …		Innate Immune System (R-MMU-168249)	1013	120	33.26	+	3.61	4.6e-32	2.53e-29
Npl	3.14644					Ndufs1	NADH-ubiquinone oxidoreductase 75 kDa subunit, mitochondrial; Core subunit of the mitochondrial membrane respiratory chain NADH dehydrogenase (Complex I) that is believed to belong to the minimal assembly required for catalysis. Complex I functions in the transfer of electrons from NADH to the respiratory chain. The immediate electron acceptor for the enzyme is believed to be ubiquinone (By simil…		Programmed Cell Death (R-MMU-5357801)	111	13	3.64	+	3.57	0.000164	0.0015
Rpl12	3.13494					Sf3b1	Splicing factor 3B subunit 1; Involved in pre-mRNA splicing as a component of the splicing factor SF3B complex. SF3B complex is required for ’A’ complex assembly formed by the stable binding of U2 snRNP to the branchpoint sequence (BPS) in pre-mRNA. Sequence independent binding of SF3A/SF3B complex upstream of the branch site is essential, it may anchor U2 snRNP to the pre-mRNA. May also be invol…		Cellular responses to stress (R-MMU-2262752)	410	48	13.46	+	3.57	4.6e-13	2.81e-11
Otub1	3.13325					Inpp1	Inositol polyphosphate-1-phosphatase (396 aa)		mRNA Splicing (R-MMU-72172)	188	22	6.17	+	3.56	1.04e-06	1.91e-05
Psmd1	3.1314					Psmd1	26S proteasome non-ATPase regulatory subunit 1; Component of the 26S proteasome, a multiprotein complex involved in the ATP-dependent degradation of ubiquitinated proteins. This complex plays a key role in the maintenance of protein homeostasis by removing misfolded or damaged proteins, which could impair cellular functions, and by removing proteins whose functions are no longer required. Therefo…		RHO GTPase Effectors (R-MMU-195258)	283	33	9.29	+	3.55	2.39e-09	1.04e-07
Gm20390	3.12919					Ncl	Nucleolin; Nucleolin is the major nucleolar protein of growing eukaryotic cells. It is found associated with intranucleolar chromatin and pre-ribosomal particles. It induces chromatin decondensation by binding to histone H1. It is thought to play a role in pre-rRNA transcription and ribosome assembly. May play a role in the process of transcriptional elongation. Binds RNA oligonucleotides with 5’…		Cellular responses to external stimuli (R-MMU-8953897)	412	48	13.53	+	3.55	5.4e-13	3.07e-11
Parp14	3.12659					Gigyf2	GRB10-interacting GYF protein 2; Key component of the 4EHP-GYF2 complex, a multiprotein complex that acts as a repressor of translation initiation. In 4EHP-GYF2 the complex, acts as a factor that bridges EIF4E2 to ZFP36/TTP, linking translation repression with mRNA decay. May act cooperatively with GRB10 to regulate tyrosine kinase receptor signaling, including IGF1 and insulin receptors; Belongs…		Platelet activation, signaling and aggregation (R-MMU-76002)	250	29	8.21	+	3.53	2.47e-08	8.86e-07
Pafah1b2	3.11564					Scly	Selenocysteine lyase; Catalyzes the decomposition of L-selenocysteine to L- alanine and elemental selenium; Belongs to the class-V pyridoxal-phosphate-dependent aminotransferase family (432 aa)		Fcgamma receptor (FCGR) dependent phagocytosis (R-MMU-2029480)	131	15	4.3	+	3.49	6.66e-05	0.000677
S100a11	3.11331					Tsn	Translin; DNA-binding protein that specifically recognizes consensus sequences at the breakpoint junctions in chromosomal translocations, mostly involving immunoglobulin (Ig)/T-cell receptor gene segments. Seems to recognize single-stranded DNA ends generated by staggered breaks occurring at recombination hot spots; Belongs to the translin family (228 aa)		Intra-Golgi and retrograde Golgi-to-ER traffic (R-MMU-6811442)	188	21	6.17	+	3.4	3.56e-06	5.07e-05
Calr	3.10654					Pigr	Polymeric immunoglobulin receptor; This receptor binds polymeric IgA and IgM at the basolateral surface of epithelial cells. The complex is then transported across the cell to be secreted at the apical surface. During this process a cleavage occurs that separates the extracellular (known as the secretory component) from the transmembrane segment (By similarity) (771 aa)		Cell-Cell communication (R-MMU-1500931)	90	10	2.96	+	3.38	0.00131	0.00994
Arl6ip5	3.10372					Csrp1	Cysteine and glycine-rich protein 1; Could play a role in neuronal development (193 aa)		Fc epsilon receptor (FCERI) signaling (R-MMU-2454202)	162	18	5.32	+	3.38	1.86e-05	0.00021
Cct5	3.09247					Tor1aip1	Torsin-1A-interacting protein 1; Required for nuclear membrane integrity. Induces TOR1A and TOR1B ATPase activity and is required for their location on the nuclear membrane. Binds to A- and B-type lamins. Possible role in membrane attachment and assembly of the nuclear lamina (520 aa)		G2/M Transition (R-MMU-69275)	182	20	5.98	+	3.35	7.55e-06	9.65e-05
Ero1l	3.08964					Parp1	Poly [ADP-ribose] polymerase 1; Involved in the base excision repair (BER) pathway, by catalyzing the poly(ADP-ribosyl)ation of a limited number of acceptor proteins involved in chromatin architecture and in DNA metabolism. This modification follows DNA damages and appears as an obligatory step in a detection/signaling pathway leading to the reparation of DNA strand breaks. Mediates the poly(ADP-…		S Phase (R-MMU-69242)	146	16	4.79	+	3.34	6.21e-05	0.000652
Kng1	3.08374					Srp9	Signal recognition particle 9 kDa protein; Signal-recognition-particle assembly has a crucial role in targeting secretory proteins to the rough endoplasmic reticulum membrane. SRP9 together with SRP14 and the Alu portion of the SRP RNA, constitutes the elongation arrest domain of SRP. The complex of SRP9 and SRP14 is required for SRP RNA binding (86 aa)		G2/M Checkpoints (R-MMU-69481)	146	16	4.79	+	3.34	6.21e-05	0.000648
Tnpo1	3.07761					Fh1	Fumarate hydratase, mitochondrial; Fumarate hydratase 1 (507 aa)		Metabolism of carbohydrates (R-MMU-71387)	266	29	8.73	+	3.32	8.39e-08	2.47e-06
37135	3.0772					Iars2	Isoleucine--tRNA ligase, mitochondrial; isoleucine-tRNA synthetase 2, mitochondrial; Belongs to the class-I aminoacyl-tRNA synthetase family (1012 aa)		Mitotic G2-G2/M phases (R-MMU-453274)	184	20	6.04	+	3.31	8.75e-06	0.000109
Alg5	3.05078					Vim	Vimentin; Vimentins are class-III intermediate filaments found in various non-epithelial cells, especially mesenchymal cells. Vimentin is attached to the nucleus, endoplasmic reticulum, and mitochondria, either laterally or terminally (466 aa)		Mitotic G1 phase and G1/S transition (R-MMU-453279)	130	14	4.27	+	3.28	0.000207	0.00189
Ada	3.04					Fam129b	Niban-like protein 1; May play a role in apoptosis suppression (749 aa)		Processing of Capped Intron-Containing Pre-mRNA (R-MMU-72203)	239	25	7.85	+	3.19	1.3e-06	2.25e-05
Vwa5a	3.02713					Crat	Carnitine O-acetyltransferase; Carnitine acetylase is specific for short chain fatty acids. Carnitine acetylase seems to affect the flux through the pyruvate dehydrogenase complex. It may be involved as well in the transport of acetyl-CoA into mitochondria; Belongs to the carnitine/choline acetyltransferase family (626 aa)		Ub-specific processing proteases (R-MMU-5689880)	182	19	5.98	+	3.18	2.44e-05	0.000274
Lcn2	3.02572					Rab14	Ras-related protein Rab-14; Regulates, together with its guanine nucleotide exchange factor, DENND6A, the specific endocytic transport of ADAM10, N- cadherin/CDH2 shedding and cell-cell adhesion (By similarity). Involved in membrane trafficking between the Golgi complex and endosomes during early embryonic development. Regulates the Golgi to endosome transport of FGFR-containing vesicles during e…		Toll-like Receptor Cascades (R-MMU-168898)	137	14	4.5	+	3.11	0.000339	0.00293
Nap1l1	3.02556					Psmd14	26S proteasome non-ATPase regulatory subunit 14; Component of the 26S proteasome, a multiprotein complex involved in the ATP-dependent degradation of ubiquitinated proteins. This complex plays a key role in the maintenance of protein homeostasis by removing misfolded or damaged proteins, which could impair cellular functions, and by removing proteins whose functions are no longer required. Theref…		Signaling by Interleukins (R-MMU-449147)	258	26	8.47	+	3.07	1.51e-06	2.57e-05
Ran	3.02182					Entpd2	Ectonucleoside triphosphate diphosphohydrolase 2; In the nervous system, could hydrolyze ATP and other nucleotides to regulate purinergic neurotransmission. Hydrolyzes ADP only to a marginal extent (By similarity) (495 aa)		Phase I - Functionalization of compounds (R-MMU-211945)	110	11	3.61	+	3.05	0.00167	0.0125
Rap1gds1	3.01986					Hsd17b12	Very-long-chain 3-oxoacyl-CoA reductase; Catalyzes the second of the four reactions of the long- chain fatty acids elongation cycle. This endoplasmic reticulum- bound enzymatic process, allows the addition of two carbons to the chain of long- and very long-chain fatty acids/VLCFAs per cycle. This enzyme has a 3-ketoacyl-CoA reductase activity, reducing 3- ketoacyl-CoA to 3-hydroxyacyl-CoA, within…		Metabolism of proteins (R-MMU-392499)	1639	163	53.82	+	3.03	1.57e-35	1.3e-32
Copg1	3.01739					Gatm	Glycine amidinotransferase, mitochondrial; Catalyzes the biosynthesis of guanidinoacetate, the immediate precursor of creatine. Creatine plays a vital role in energy metabolism in muscle tissues. May play a role in embryonic and central nervous system development (423 aa)		Fatty acid metabolism (R-MMU-8978868)	171	17	5.61	+	3.03	0.000112	0.00107
Ergic1	3.00699					Pdia3	Protein disulfide-isomerase A3; Protein disulfide isomerase associated 3 (505 aa)		VEGFA-VEGFR2 Pathway (R-MMU-4420097)	91	9	2.99	+	3.01	0.00458	0.0304
Clic1	2.98939					Pcna	Proliferating cell nuclear antigen; Auxiliary protein of DNA polymerase delta and is involved in the control of eukaryotic DNA replication by increasing the polymerase’s processibility during elongation of the leading strand. Induces a robust stimulatory effect on the 3’- 5’ exonuclease and 3’-phosphodiesterase, but not apurinic- apyrimidinic (AP) endonuclease, APEX2 activities. Has to be loaded …		Separation of Sister Chromatids (R-MMU-2467813)	182	18	5.98	+	3.01	7.53e-05	0.000743
Rab5c	2.9839					Fahd2a	Fumarylacetoacetate hydrolase domain-containing protein 2A; May have hydrolase activity (313 aa)		RAF/MAP kinase cascade (R-MMU-5673001)	239	23	7.85	+	2.93	1.2e-05	0.00014
Slc25a3	2.96421					Rbbp9	Putative hydrolase RBBP9; May play a role in the transformation process due to its capacity to confer resistance to the growth-inhibitory effects of TGF-beta1 through interaction with retinoblastoma and the subsequent displacement of E2F-1 (186 aa)		Transcriptional regulation by RUNX1 (R-MMU-8878171)	167	16	5.48	+	2.92	0.000258	0.0023
Itih4	2.95672					Sec23b	Protein transport protein Sec23B; Component of the coat protein complex II (COPII) which promotes the formation of transport vesicles from the endoplasmic reticulum (ER). The coat has two main functions, the physical deformation of the endoplasmic reticulum membrane into vesicles and the selection of cargo molecules for their transport to the Golgi complex (767 aa)		Mitotic Anaphase (R-MMU-68882)	191	18	6.27	+	2.87	0.000132	0.00124
Rpl30	2.95365					Mapre1	Microtubule-associated protein RP/EB family member 1; Plus-end tracking protein (+TIP) that binds to the plus- end of microtubules and regulates the dynamics of the microtubule cytoskeleton. Promotes cytoplasmic microtubule nucleation and elongation. May be involved in spindle function by stabilizing microtubules and anchoring them at centrosomes. Also acts as a regulator of minus-end microtubule…		MAPK1/MAPK3 signaling (R-MMU-5684996)	245	23	8.04	+	2.86	1.73e-05	0.000196
Copb2	2.9479					Fabp5	Fatty acid-binding protein, epidermal; High specificity for fatty acids. Highest affinity for C18 chain length (By similarity); Belongs to the calycin superfamily. Fatty-acid binding protein (FABP) family (135 aa)		Mitotic Metaphase and Anaphase (R-MMU-2555396)	192	18	6.3	+	2.86	0.00014	0.00131
Fbl	2.92704					Ptpn1	Tyrosine-protein phosphatase non-receptor type 1; Tyrosine-protein phosphatase which acts as a regulator of endoplasmic reticulum unfolded protein response. Mediates dephosphorylation of EIF2AK3/PERK; inactivating the protein kinase activity of EIF2AK3/PERK. May play an important role in CKII- and p60c-src-induced signal transduction cascades. May regulate the EFNA5-EPHA3 signaling pathway which …		Signaling by Rho GTPases (R-MMU-194315)	409	38	13.43	+	2.83	4.39e-08	1.51e-06
Rab1	2.91265					Car2	Carbonic anhydrase 2; Essential for bone resorption and osteoclast differentiation. Reversible hydration of carbon dioxide. Contributes to intracellular pH regulation in the duodenal upper villous epithelium during proton-coupled peptide absorption. Stimulates the chloride-bicarbonate exchange activity of SLC26A6; Belongs to the alpha-carbonic anhydrase family (260 aa)		Membrane Trafficking (R-MMU-199991)	562	52	18.45	+	2.82	1.56e-10	7.82e-09
Cndp2	2.90372					Ogfr	Opioid growth factor receptor; Receptor for opioid growth factor (OGF), also known as Met-enkephalin. Seems to be involved in growth regulation (By similarity) (633 aa)		Metabolism of water-soluble vitamins and cofactors (R-MMU-196849)	119	11	3.91	+	2.82	0.00295	0.0209
Ifitm3	2.88226					Acss2	Acetyl-coenzyme A synthetase, cytoplasmic; Activates acetate so that it can be used for lipid synthesis or for energy generation (701 aa)		Muscle contraction (R-MMU-397014)	184	17	6.04	+	2.81	0.000249	0.00224
Pnp	2.87765					Hao2	Hydroxyacid oxidase 2; Has 2-hydroxyacid oxidase activity. Most active on medium-chain substrates; Belongs to the FMN-dependent alpha-hydroxy acid dehydrogenase family (353 aa)		Extracellular matrix organization (R-MMU-1474244)	295	27	9.69	+	2.79	5.07e-06	6.75e-05
Erp29	2.86708					S100a11	Protein S100-A11; Facilitates the differentiation and the cornification of keratinocytes (98 aa)		Biological oxidations (R-MMU-211859)	208	19	6.83	+	2.78	0.000127	0.00119
Tgm2	2.85682					Ppa2	Inorganic pyrophosphatase 2, mitochondrial; Hydrolyzes inorganic pyrophosphate. This activity is essential for correct regulation of mitochondrial membrane potential, and mitochondrial organization and function; Belongs to the PPase family (330 aa)		Signaling by VEGF (R-MMU-194138)	99	9	3.25	+	2.77	0.00755	0.0488
Pgd	2.85411					Aimp1	Aminoacyl tRNA synthase complex-interacting multifunctional protein 1; Non-catalytic component of the multisynthase complex. Stimulates the catalytic activity of cytoplasmic arginyl-tRNA synthase. Binds tRNA. Possesses inflammatory cytokine activity. Negatively regulates TGF-beta signaling through stabilization of SMURF2 by binding to SMURF2 and inhibiting its SMAD7-mediated degradation. Involved…		FLT3 Signaling (R-MMU-9607240)	254	23	8.34	+	2.76	2.92e-05	0.000319
Srsf1	2.8469					Lmna	Prelamin-A/C; Lamins are components of the nuclear lamina, a fibrous layer on the nucleoplasmic side of the inner nuclear membrane, which is thought to provide a framework for the nuclear envelope and may also interact with chromatin. Lamin A and C are present in equal amounts in the lamina of mammals. Plays an important role in nuclear assembly, chromatin organization, nuclear membrane and telom…		Metabolism (R-MMU-1430728)	1759	158	57.76	+	2.74	1.08e-29	1.78e-27
Gart	2.84244					Abcd3	ATP-binding cassette sub-family D member 3; Probable transporter involved in the transport of branched-chain fatty acids and C27 bile acids into the peroxisome; the latter function is a crucial step in bile acid biosynthesis. The nucleotide-binding fold acts as an ATP-binding subunit with ATPase activity; Belongs to the ABC transporter superfamily. ABCD family. Peroxisomal fatty acyl CoA transpor…		Vesicle-mediated transport (R-MMU-5653656)	638	57	20.95	+	2.72	6.93e-11	3.69e-09
Snrpa	2.84126					F3	Tissue factor; Initiates blood coagulation by forming a complex with circulating factor VII or VIIa. The [TF-VIIa] complex activates factors IX or X by specific limited protolysis. TF plays a role in normal hemostasis by initiating the cell-surface assembly and propagation of the coagulation protease cascade (294 aa)		MAPK family signaling cascades (R-MMU-5683057)	269	24	8.83	+	2.72	2.46e-05	0.000274
Eef1g	2.833					Cnn3	Calponin-3; Thin filament-associated protein that is implicated in the regulation and modulation of smooth muscle contraction. It is capable of binding to actin, calmodulin, troponin C and tropomyosin. The interaction of calponin with actin inhibits the actomyosin Mg-ATPase activity (By similarity) (330 aa)		Class I MHC mediated antigen processing & presentation (R-MMU-983169)	361	31	11.85	+	2.62	3.5e-06	5.02e-05
Nucb2	2.83186					Cdh17	Cadherin-17; Cadherins are calcium-dependent cell adhesion proteins. They preferentially interact with themselves in a homophilic manner in connecting cells; cadherins may thus contribute to the sorting of heterogeneous cell types. LI-cadherin may have a role in the morphological organization of liver and intestine (827 aa)		Immune System (R-MMU-168256)	1830	157	60.09	+	2.61	2.29e-27	2.69e-25
Syncrip	2.83157					Ncbp1	Nuclear cap-binding protein subunit 1; Component of the cap-binding complex (CBC), which binds cotranscriptionally to the 5’-cap of pre-mRNAs and is involved in various processes such as pre-mRNA splicing, translation regulation, nonsense-mediated mRNA decay, RNA-mediated gene silencing (RNAi) by microRNAs (miRNAs) and mRNA export. The CBC complex is involved in mRNA export from the nucleus via i…		Clathrin-mediated endocytosis (R-MMU-8856828)	142	12	4.66	+	2.57	0.00383	0.0263
Hsp90ab1	2.81792					Nans	Sialic acid synthase; Produces N-acetylneuraminate-9-phosphate (Neu5Ac-9-P) from N-acetylmannosamine 6-phosphate. Has no detectable activity towards N-acetylmannosamine or mannose 6-phosphate (359 aa)		TCF dependent signaling in response to WNT (R-MMU-201681)	191	16	6.27	+	2.55	0.000999	0.00777
Ppp2r2a	2.79123					Erp44	Endoplasmic reticulum resident protein 44; Mediates thiol-dependent retention in the early secretory pathway, forming mixed disulfides with substrate proteins through its conserved CRFS motif. Inhibits the calcium channel activity of ITPR1. May have a role in the control of oxidative protein folding in the endoplasmic reticulum. Required to retain ERO1A and ERO1B in the endoplasmic reticulum (By …		Metabolism of vitamins and cofactors (R-MMU-196854)	183	15	6.01	+	2.5	0.00173	0.0129
Ptbp1	2.78252					Vcp	Transitional endoplasmic reticulum ATPase; Necessary for the fragmentation of Golgi stacks during mitosis and for their reassembly after mitosis. Involved in the formation of the transitional endoplasmic reticulum (tER). The transfer of membranes from the endoplasmic reticulum to the Golgi apparatus occurs via 50-70 nm transition vesicles which derive from part-rough, part-smooth transitional ele…		Hemostasis (R-MMU-109582)	577	47	18.95	+	2.48	7.71e-08	2.31e-06
Ddx21	2.77849					Tpm2	Tropomyosin beta chain; Binds to actin filaments in muscle and non-muscle cells. Plays a central role, in association with the troponin complex, in the calcium dependent regulation of vertebrate striated muscle contraction. Smooth muscle contraction is regulated by interaction with caldesmon. In non-muscle cells is implicated in stabilizing cytoskeleton actin filaments. The non-muscle isoform may…		Degradation of the extracellular matrix (R-MMU-1474228)	136	11	4.47	+	2.46	0.00742	0.0482
Psmd7	2.75204					Tln1	Talin-1; Probably involved in connections of major cytoskeletal structures to the plasma membrane. High molecular weight cytoskeletal protein concentrated at regions of cell-substratum contact and, in lymphocytes, at cell-cell contacts (2541 aa)		Deubiquitination (R-MMU-5688426)	250	20	8.21	+	2.44	0.000585	0.00485
Parp1	2.74117					Cpt2	Carnitine O-palmitoyltransferase 2, mitochondrial; Carnitine palmitoyltransferase 2; Belongs to the carnitine/choline acetyltransferase family (658 aa)		Adaptive Immune System (R-MMU-1280218)	760	60	24.96	+	2.4	2.68e-09	1.1e-07
Aebp1	2.72121					Magoh	Protein mago nashi homolog; Core component of the splicing-dependent multiprotein exon junction complex (EJC) deposited at splice junctions on mRNAs. The EJC is a dynamic structure consisting of core proteins and several peripheral nuclear and cytoplasmic associated factors that join the complex only transiently either during EJC assembly or during subsequent mRNA metabolism. The EJC marks the po…		M Phase (R-MMU-68886)	353	27	11.59	+	2.33	0.000151	0.0014
Acot7	2.70429					Ndufs5	NADH dehydrogenase [ubiquinone] iron-sulfur protein 5; Accessory subunit of the mitochondrial membrane respiratory chain NADH dehydrogenase (Complex I), that is believed not to be involved in catalysis. Complex I functions in the transfer of electrons from NADH to the respiratory chain. The immediate electron acceptor for the enzyme is believed to be ubiquinone (106 aa)		Intracellular signaling by second messengers (R-MMU-9006925)	262	20	8.6	+	2.32	0.00085	0.00667
Ltbp4	2.70386					Akr1a1	Alcohol dehydrogenase [NADP(+)]; Catalyzes the NADPH-dependent reduction of a variety of aromatic and aliphatic aldehydes to their corresponding alcohols. Catalyzes the reduction of mevaldate to mevalonic acid and of glyceraldehyde to glycerol. Has broad substrate specificity. Plays a role in the activation of procarcinogens, such as polycyclic aromatic hydrocarbon trans-dihydrodiols, and in the …		PIP3 activates AKT signaling (R-MMU-1257604)	236	18	7.75	+	2.32	0.00161	0.0122
Fkbp1a	2.69669					Ddost	Dolichyl-diphosphooligosaccharide--protein glycosyltransferase 48 kDa subunit; Essential subunit of the N-oligosaccharyl transferase (OST) complex which catalyzes the transfer of a high mannose oligosaccharide from a lipid-linked oligosaccharide donor to an asparagine residue within an Asn-X-Ser/Thr consensus motif in nascent polypeptide chains. Required for the assembly of both SST3A- and SS3B-c…		Organelle biogenesis and maintenance (R-MMU-1852241)	224	17	7.36	+	2.31	0.00231	0.0168
Swap70	2.69088					Ak2	Adenylate kinase 2, mitochondrial; Catalyzes the reversible transfer of the terminal phosphate group between ATP and AMP. Plays an important role in cellular energy homeostasis and in adenine nucleotide metabolism. Adenylate kinase activity is critical for regulation of the phosphate utilization and the AMP de novo biosynthesis pathways. Plays a key role in hematopoiesis (239 aa)		Post-translational protein modification (R-MMU-597592)	1279	97	42	+	2.31	1.33e-13	8.75e-12
Rpl21	2.68833					Stmn1	Stathmin; Involved in the regulation of the microtubule (MT) filament system by destabilizing microtubules. Prevents assembly and promotes disassembly of microtubules. Phosphorylation at Ser- 16 may be required for axon formation during neurogenesis (By similarity). Involved in the control of the learned and innate fear (149 aa)		Neddylation (R-MMU-8951664)	225	17	7.39	+	2.3	0.00238	0.0171
Hnrnpa1	2.68593					Sh3bgrl3	SH3 domain-binding glutamic acid-rich-like protein 3; Could act as a modulator of glutaredoxin biological activity (93 aa)		Cell Cycle Checkpoints (R-MMU-69620)	266	20	8.73	+	2.29	0.000979	0.00765
Pml	2.67324					Mecr	Enoyl-[acyl-carrier-protein] reductase, mitochondrial; Catalyzes the NADPH-dependent reduction of trans-2-enoyl thioesters in mitochondrial fatty acid synthesis (fatty acid synthesis type II). Fatty acid chain elongation in mitochondria uses acyl carrier protein (ACP) as an acyl group carrier, but the enzyme accepts both ACP and CoA thioesters as substrates in vitro. Has a preference for short an…		Signaling by WNT (R-MMU-195721)	272	20	8.93	+	2.24	0.00122	0.00934
Edf1	2.66972					Psmc2	26S proteasome regulatory subunit 7; Component of the 26S proteasome, a multiprotein complex involved in the ATP-dependent degradation of ubiquitinated proteins. This complex plays a key role in the maintenance of protein homeostasis by removing misfolded or damaged proteins, which could impair cellular functions, and by removing proteins whose functions are no longer required. Therefore, the pro…		Cytokine Signaling in Immune system (R-MMU-1280215)	540	39	17.73	+	2.2	1.11e-05	0.00013
Nceh1	2.65509					Nrbp1	Nuclear receptor-binding protein; May play a role in subcellular trafficking between the endoplasmic reticulum and Golgi apparatus through interactions with the Rho-type GTPases (535 aa)		Signaling by Receptor Tyrosine Kinases (R-MMU-9006934)	414	29	13.59	+	2.13	0.000282	0.0025
Myof	2.65257					Dhx15	Pre-mRNA-splicing factor ATP-dependent RNA helicase DHX15; Pre-mRNA processing factor involved in disassembly of spliceosomes after the release of mature mRNA. In cooperation with TFIP11 seem to be involved in the transition of the U2, U5 and U6 snRNP-containing IL complex to the snRNP-free IS complex leading to efficient debranching and turnover of excised introns (By similarity); Belongs to the…		Axon guidance (R-MMU-422475)	277	19	9.1	+	2.09	0.00383	0.0264
Sec31a	2.65018					Ugt2b34	UDP-glucuronosyltransferase; UDP glucuronosyltransferase 2 family, polypeptide B34; Belongs to the UDP-glycosyltransferase family (532 aa)		Cell Cycle, Mitotic (R-MMU-69278)	479	31	15.73	+	1.97	0.000739	0.00592
Stk24	2.63395					Alb	Serum albumin; Serum albumin, the main protein of plasma, has a good binding capacity for water, Ca(2+), Na(+), K(+), fatty acids, hormones, bilirubin and drugs. Its main function is the regulation of the colloidal osmotic pressure of blood. Major zinc transporter in plasma, typically binds about 80% of all plasma zinc; Belongs to the ALB/AFP/VDB family (608 aa)		Transport of small molecules (R-MMU-382551)	673	43	22.1	+	1.95	7.71e-05	0.000756
Ddx17	2.63162					Uso1	General vesicular transport factor p115; General vesicular transport factor required for intercisternal transport in the Golgi stack; it is required for transcytotic fusion and/or subsequent binding of the vesicles to the target membrane. May well act as a vesicular anchor by interacting with the target membrane and holding the vesicular and target membranes in proximity; Belongs to the VDP/USO1/…		Cell Cycle (R-MMU-1640170)	550	34	18.06	+	1.88	0.000721	0.0058
Gigyf2	2.62582					Ran	GTP-binding nuclear protein Ran; GTPase involved in nucleocytoplasmic transport, participating both to the import and the export from the nucleus of proteins and RNAs. Switches between a cytoplasmic GDP- and a nuclear GTP-bound state by nucleotide exchange and GTP hydrolysis. Nuclear import receptors such as importin beta bind their substrates only in the absence of GTP-bound RAN and release them…		Signal Transduction (R-MMU-162582)	2480	112	81.43	+	1.38	0.000683	0.00552
Hp1bp3	2.62411					Cct6a	T-complex protein 1 subunit zeta; Molecular chaperone; assists the folding of proteins upon ATP hydrolysis. Known to play a role, in vitro, in the folding of actin and tubulin (532 aa)		Unclassified (UNCLASSIFIED)	12761	191	419.02	-	0.46	4.18e-64	6.89e-61
Sar1b	2.62322					Aldh2	Aldehyde dehydrogenase, mitochondrial; Is capable of converting retinaldehyde to retinoic acid (519 aa)		GPCR downstream signalling (R-MMU-388396)	1068	14	35.07	-	0.4	8.2e-05	0.000801
Tmed10	2.6224					Aacs	Acetoacetyl-CoA synthetase; Activates acetoacetate to acetoacetyl-CoA. May be involved in utilizing ketone body for the fatty acid-synthesis during adipose tissue development (By similarity) (672 aa)		Signaling by GPCR (R-MMU-372790)	1094	14	35.92	-	0.39	4.67e-05	0.000497
Rtcb	2.62179					Psmg3	Proteasome assembly chaperone 3; Chaperone protein which promotes assembly of the 20S proteasome. May cooperate with PSMG1-PSMG2 heterodimers to orchestrate the correct assembly of proteasomes (122 aa)		Olfactory Signaling Pathway (R-MMU-381753)	400	0	13.13	-	< 0.01	4.08e-06	5.56e-05
Eif3d	2.61824					Pon3	Serum paraoxonase/lactonase 3; Has low activity towards the organophosphate paraxon and aromatic carboxylic acid esters. Rapidly hydrolyzes lactones such as statin prodrugs (e.g. lovastatin). Hydrolyzes aromatic lactones and 5- or 6-member ring lactones with aliphatic substituents but not simple lactones or those with polar substituents (By similarity) (354 aa)		G alpha (s) signalling events (R-MMU-418555)	526	0	17.27	-	< 0.01	8.46e-08	2.45e-06
Tor1aip1	2.58716					Cbx3	Chromobox protein homolog 3; Component of heterochromatin. Recognizes and binds histone H3 tails methylated at ’Lys-9’, leading to epigenetic repression. Probably involved in the repression of many genes located in euchromatin, such as E2F1, MYC and CDC25A. Involved in the formation of functional kinetochore through interaction with MIS12 complex proteins. Contributes to the conversion of local c…
Basp1	2.58152					Rpn1	Dolichyl-diphosphooligosaccharide--protein glycosyltransferase subunit 1; Essential subunit of the N-oligosaccharyl transferase (OST) complex which catalyzes the transfer of a high mannose oligosaccharide from a lipid-linked oligosaccharide donor to an asparagine residue within an Asn-X-Ser/Thr consensus motif in nascent polypeptide chains; Belongs to the OST1 family (608 aa)
Prrc1	2.58061					Ruvbl1	RuvB-like 1; May be able to bind plasminogen at cell surface and enhance plasminogen activation (456 aa)
Tsn	2.58043					Tmem43	Transmembrane protein 43; May have an important role in maintaining nuclear envelope structure by organizing protein complexes at the inner nuclear membrane. Required for retaining emerin at the inner nuclear membrane (400 aa)
Pdcd6	2.57828					A2m	Alpha-2-macroglobulin-P; Is able to inhibit all four classes of proteinases by a unique ’trapping’ mechanism. This protein has a peptide stretch, called the ’bait region’ which contains specific cleavage sites for different proteinases. When a proteinase cleaves the bait region, a conformational change is induced in the protein which traps the proteinase. The entrapped enzyme remains active again…
Fyn	2.57514					Arhgdib	Rho GDP-dissociation inhibitor 2; Regulates the GDP/GTP exchange reaction of the Rho proteins by inhibiting the dissociation of GDP from them, and the subsequent binding of GTP to them. Regulates reorganization of the actin cytoskeleton mediated by Rho family members (200 aa)
Rab14	2.57489					Ldhb	Lactate dehydrogenase B; Belongs to the LDH/MDH superfamily. LDH family (334 aa)
Krt6a	2.56223					Iigp1	Interferon-inducible GTPase 1; GTPase with low activity. Has higher affinity for GDP than for GTP. Plays a role in resistance to intracellular pathogens. Required for disruption of the parasitophorous vacuole formed following T.gondii infection and subsequent killing of the parasite. Mediates resistance to C.trachomatis infection by targeting bacterial inclusions to autophagosomes for subsequent …
Rcc2	2.55788					Tomm40	Mitochondrial import receptor subunit TOM40 homolog; Channel-forming protein essential for import of protein precursors into mitochondria (361 aa)
Dhx15	2.54921					Ctsc	Dipeptidyl peptidase 1; Thiol protease. Has dipeptidylpeptidase activity. Can act as both an exopeptidase and endopeptidase. Can degrade glucagon. Plays a role in the generation of cytotoxic lymphocyte effector function (462 aa)
Elavl1	2.54575					mCG_22941	RIKEN cDNA 2200002D01 gene (114 aa)
Gars	2.54053					Psmc4	26S proteasome regulatory subunit 6B; Component of the 26S proteasome, a multiprotein complex involved in the ATP-dependent degradation of ubiquitinated proteins. This complex plays a key role in the maintenance of protein homeostasis by removing misfolded or damaged proteins, which could impair cellular functions, and by removing proteins whose functions are no longer required. Therefore, the pr…
Nrbp1	2.54025					Nucb2	Nucleobindin-2; Calcium-binding protein. May have a role in calcium homeostasis; Belongs to the nucleobindin family (420 aa)
Hnrnpc	2.53752					Coro1a	Coronin-1A; May be a crucial component of the cytoskeleton of highly motile cells, functioning both in the invagination of large pieces of plasma membrane, as well as in forming protrusions of the plasma membrane involved in cell locomotion. In mycobacteria- infected cells, its retention on the phagosomal membrane prevents fusion between phagosomes and lysosomes (461 aa)
Ube2l3	2.53466					Eif3c	Eukaryotic translation initiation factor 3 subunit C; Component of the eukaryotic translation initiation factor 3 (eIF-3) complex, which is required for several steps in the initiation of protein synthesis. The eIF-3 complex associates with the 40S ribosome and facilitates the recruitment of eIF-1, eIF-1A, eIF-2-GTP-methionyl-tRNAi and eIF-5 to form the 43S pre- initiation complex (43S PIC). The …
Acp5	2.53344					Rps3	40S ribosomal protein S3; Involved in translation as a component of the 40S small ribosomal subunit (By similarity). Has endonuclease activity and plays a role in repair of damaged DNA. Cleaves phosphodiester bonds of DNAs containing altered bases with broad specificity and cleaves supercoiled DNA more efficiently than relaxed DNA (By similarity). Displays high binding affinity for 7,8-dihydro-8-…
Hypk	2.53171					Copb1	Coatomer subunit beta; The coatomer is a cytosolic protein complex that binds to dilysine motifs and reversibly associates with Golgi non- clathrin-coated vesicles, which further mediate biosynthetic protein transport from the ER, via the Golgi up to the trans Golgi network. Coatomer complex is required for budding from Golgi membranes, and is essential for the retrograde Golgi-to-ER transport of…
Top1	2.52227					Bax	Apoptosis regulator BAX; Accelerates programmed cell death by binding to, and antagonizing the apoptosis repressor BCL2 or its adenovirus homolog E1B 19k protein. Under stress conditions, undergoes a conformation change that causes translocation to the mitochondrion membrane, leading to the release of cytochrome c that then triggers apoptosis. Promotes activation of CASP3, and thereby apoptosis. …
Ap1m1	2.5107					Lamtor1	Ragulator complex protein LAMTOR1; As part of the Ragulator complex it is involved in amino acid sensing and activation of mTORC1, a signaling complex promoting cell growth in response to growth factors, energy levels, and amino acids. Activated by amino acids through a mechanism involving the lysosomal V-ATPase, the Ragulator functions as a guanine nucleotide exchange factor activating the small…
Hebp1	2.51009					Ilk	Integrin-linked protein kinase; Receptor-proximal protein kinase regulating integrin- mediated signal transduction. May act as a mediator of inside-out integrin signaling. Focal adhesion protein part of the complex ILK-PINCH. This complex is considered to be one of the convergence points of integrin- and growth factor-signaling pathway. Could be implicated in mediating cell architecture, adhesion…
Hnrnpl	2.50747					Hpx	Hemopexin; Binds heme and transports it to the liver for breakdown and iron recovery, after which the free hemopexin returns to the circulation (460 aa)
Lxn	2.50726					Tha1	Threonine aldolase 1 (400 aa)
Rps9	2.50651					Stim1	Stromal interaction molecule 1; Plays a role in mediating store-operated Ca(2+) entry (SOCE), a Ca(2+) influx following depletion of intracellular Ca(2+) stores. Acts as Ca(2+) sensor in the endoplasmic reticulum via its EF-hand domain. Upon Ca(2+) depletion, translocates from the endoplasmic reticulum to the plasma membrane where it activates the Ca(2+) release-activated Ca(2+) (CRAC) channel su…
Hnrnpr	2.49955					Swap70	Switch-associated protein 70; Phosphatidylinositol 3,4,5-trisphosphate-dependent guanine nucleotide exchange factor (GEF) which, independently of RAS, transduces signals from tyrosine kinase receptors to RAC. It also mediates signaling of membrane ruffling. Regulates the actin cytoskeleton as an effector or adapter protein in response to agonist stimulated phosphatidylinositol (3,4)-bisphosphate …
Col18a1	2.49891					Sh3bgrl	SH3-binding domain glutamic acid-rich protein like; Belongs to the SH3BGR family (114 aa)
Srsf7	2.49351					Rps4x	Ribosomal protein S4, X-linked; Belongs to the eukaryotic ribosomal protein eS4 family (263 aa)
Rpn2	2.49279					Flna	Filamin-A; Actin binding protein that promotes orthogonal branching of actin filaments and links actin filaments to membrane glycoproteins. Anchors various transmembrane proteins to the actin cytoskeleton and serves as a scaffold for a wide range of cytoplasmic signaling proteins (By similarity). Interaction with FLNA may allow neuroblast migration from the ventricular zone into the cortical plat…
Arcn1	2.48975					Syap1	Synapse associated protein 1 (365 aa)
Rps13	2.48461					Dkc1	H/ACA ribonucleoprotein complex subunit 4; Required for ribosome biogenesis and telomere maintenance. Probable catalytic subunit of H/ACA small nucleolar ribonucleoprotein (H/ACA snoRNP) complex, which catalyzes pseudouridylation of rRNA. This involves the isomerization of uridine such that the ribose is subsequently attached to C5, instead of the normal N1. Each rRNA can contain up to 100 pseudo…
Pon3	2.4816					Lamp1	Lysosome-associated membrane glycoprotein 1; Presents carbohydrate ligands to selectins. Also implicated in tumor cell metastasis (406 aa)
Vcp	2.47411					Ido1	Indoleamine 2,3-dioxygenase 1; Catalyzes the first and rate limiting step of the catabolism of the essential amino acid tryptophan along the kynurenine pathway. Involved in the peripheral immune tolerance, contributing to maintain homeostasis by preventing autoimmunity or immunopathology that would result from uncontrolled and overreacting immune responses. Tryptophan shortage inhibits T lymphocy…
Pcna	2.47303					Asah1	Acid ceramidase; Hydrolyzes the sphingolipid ceramide into sphingosine and free fatty acid (394 aa)
H2afy	2.47104					Pdlim3	PDZ and LIM domain protein 3; May play a role in the organization of actin filament arrays within muscle cells (316 aa)
Rps3	2.46926					Man2b1	Lysosomal alpha-mannosidase; Necessary for the catabolism of N-linked carbohydrates released during glycoprotein turnover; Belongs to the glycosyl hydrolase 38 family (1013 aa)
Got1	2.45581					Ces1d	Carboxylesterase 1D; Major lipase in white adipose tissue. Involved in the metabolism of xenobiotics and of natural substrates. Hydrolyzes triacylglycerols and monoacylglycerols, with a preference for monoacylglycerols. The susceptibility of the substrate increases with decreasing acyl chain length of the fatty acid moiety. Catalyzes the synthesis of fatty acid ethyl esters (565 aa)
Plekho2	2.4527					Cotl1	Coactosin-like protein; Binds to F-actin in a calcium-independent manner. Has no direct effect on actin depolymerization. Acts as a chaperone for ALOX5 (5LO), influencing both its stability and activity in leukotrienes synthesis (By similarity) (142 aa)
Eif3b	2.42868					Ifi30	Gamma-interferon-inducible lysosomal thiol reductase; Lysosomal thiol reductase that can reduce protein disulfide bonds. May facilitate the complete unfolding of proteins destined for lysosomal degradation. Plays an important role in antigen processing. Facilitates the generation of MHC class II- restricted epitodes from disulfide bond-containing antigen by the endocytic reduction of disulfide bo…
Uggt1	2.42521					Atp13a1	Manganese-transporting ATPase 13A1; Mediates manganese transport into the endoplasmic reticulum. The ATPase activity is required for cellular manganese homeostasis (By similarity) (1200 aa)
Vim	2.42373					Acta1	Actin, alpha skeletal muscle; Actins are highly conserved proteins that are involved in various types of cell motility and are ubiquitously expressed in all eukaryotic cells; Belongs to the actin family (377 aa)
Rab7	2.42152					Rexo2	Oligoribonuclease, mitochondrial; 3’-to-5’ exoribonuclease specific for small oligoribonucleotides. Active on small (primarily </=5 nucleotides in length) single-stranded RNA and DNA oligomers. May have a role for cellular nucleotide recycling (By similarity); Belongs to the oligoribonuclease family (237 aa)
Ilf2	2.41917					Dcps	m7GpppX diphosphatase; Decapping scavenger enzyme that catalyzes the cleavage of a residual cap structure following the degradation of mRNAs by the 3’->5’ exosome-mediated mRNA decay pathway. Hydrolyzes cap analog structures like 7-methylguanosine nucleoside triphosphate (m7GpppG) with up to 10 nucleotide substrates (small capped oligoribonucleotides) and specifically releases 5’-phosphorylated R…
Marcksl1	2.41798					Acat1	Acetyl-CoA acetyltransferase, mitochondrial; Plays a major role in ketone body metabolism; Belongs to the thiolase family (424 aa)
Mtdh	2.39484					Tagln	Transgelin; Actin cross-linking/gelling protein (201 aa)
Tmem33	2.39441					Arcn1	Coatomer subunit delta; The coatomer is a cytosolic protein complex that binds to dilysine motifs and reversibly associates with Golgi non- clathrin-coated vesicles, which further mediate biosynthetic protein transport from the ER, via the Golgi up to the trans Golgi network. Coatomer complex is required for budding from Golgi membranes, and is essential for the retrograde Golgi-to-ER transport o…
Pfn1	2.39088					Vps11	Vacuolar protein sorting-associated protein 11 homolog; Plays a role in vesicle-mediated protein trafficking to lysosomal compartments including the endocytic membrane transport and autophagic pathways. Believed to act as a core component of the putative HOPS and CORVET endosomal tethering complexes which are proposed to be involved in the Rab5-to-Rab7 endosome conversion probably implicating MON…
Dis3	2.38963					Smarca4	Transcription activator BRG1; Involved in transcriptional activation and repression of select genes by chromatin remodeling (alteration of DNA-nucleosome topology). Component of SWI/SNF chromatin remodeling complexes that carry out key enzymatic activities, changing chromatin structure by altering DNA-histone contacts within a nucleosome in an ATP-dependent manner. Component of the CREST-BRG1 com…
Ganab	2.38667					Pkm	Pyruvate kinase PKM; Glycolytic enzyme that catalyzes the transfer of a phosphoryl group from phosphoenolpyruvate (PEP) to ADP, generating ATP. Stimulates POU5F1-mediated transcriptional activation (By similarity) (531 aa)
Eif2s2	2.38107					Rpl4	Ribosomal protein L4; Belongs to the universal ribosomal protein uL4 family (419 aa)
Snrpe	2.37606					Stt3b	Dolichyl-diphosphooligosaccharide--protein glycosyltransferase subunit STT3B; Catalytic component of oligosaccharyltransferase (OST) complex which catalyzes the transfer of a high mannose oligosaccharide from a lipid-linked oligosaccharide donor to an asparagine residue within an Asn-X-Ser/Thr consensus motif in nascent polypeptide chains. N-glycosylation occurs cotranslationally and the complex …
Hprt1	2.37535					Copb2	Coatomer subunit beta; The coatomer is a cytosolic protein complex that binds to dilysine motifs and reversibly associates with Golgi non- clathrin-coated vesicles, which further mediate biosynthetic protein transport from the ER, via the Golgi up to the trans Golgi network. Coatomer complex is required for budding from Golgi membranes, and is essential for the retrograde Golgi-to-ER transport of…
Msn	2.36507					Rpsa	40S ribosomal protein SA; Required for the assembly and/or stability of the 40S ribosomal subunit. Required for the processing of the 20S rRNA- precursor to mature 18S rRNA in a late step of the maturation of 40S ribosomal subunits. Also functions as a cell surface receptor for laminin. Plays a role in cell adhesion to the basement membrane and in the consequent activation of signaling transducti…
Nsf	2.36135					Pccb	Propionyl-CoA carboxylase beta chain, mitochondrial; Propionyl Coenzyme A carboxylase, beta polypeptide (541 aa)
Slc3a2	2.35945					Uba7	Ubiquitin-like modifier activating enzyme 7 (977 aa)
Rrbp1	2.35621					Dync1li1	Cytoplasmic dynein 1 light intermediate chain 1; Acts as one of several non-catalytic accessory components of the cytoplasmic dynein 1 complex that are thought to be involved in linking dynein to cargos and to adapter proteins that regulate dynein function. Cytoplasmic dynein 1 acts as a motor for the intracellular retrograde motility of vesicles and organelles along microtubules. May play a role…
Nars	2.35026					Lgals3bp	Galectin-3-binding protein; Promotes integrin-mediated cell adhesion. May stimulate host defense against viruses and tumor cells (By similarity) (577 aa)
Uso1	2.3445					Sec23ip	SEC23-interacting protein; Plays a role in the organization of endoplasmic reticulum exit sites. Specifically binds to phosphatidylinositol 3-phosphate (PI(3)P), phosphatidylinositol 4-phosphate (PI(4)P) and phosphatidylinositol 5-phosphate (PI(5)P) (998 aa)
Rps6	2.33989					Ppp1r14a	Protein phosphatase 1 regulatory subunit 14A; Inhibitor of PPP1CA. Has over 1000-fold higher inhibitory activity when phosphorylated, creating a molecular switch for regulating the phosphorylation status of PPP1CA substrates and smooth muscle contraction (By similarity) (147 aa)
Eif4a1	2.33913					Pygb	Glycogen phosphorylase, brain form; Glycogen phosphorylase that regulates glycogen mobilization. Phosphorylase is an important allosteric enzyme in carbohydrate metabolism. Enzymes from different sources differ in their regulatory mechanisms and in their natural substrates. However, all known phosphorylases share catalytic and structural properties (843 aa)
Hnrnpa2b1	2.33718					Sec24d	Sec24 related gene family, member D (S. cerevisiae) (1032 aa)
Tubb5	2.33302					Alg5	Asparagine-linked glycosylation 5 (dolichyl-phosphate beta-glucosyltransferase) (324 aa)
Elmo1	2.32945					Pgm5	Phosphoglucomutase-like protein 5; Component of adherens-type cell-cell and cell-matrix junctions. Lacks phosphoglucomutase activity (By similarity); Belongs to the phosphohexose mutase family (567 aa)
Ssb	2.32732					Myo6	Unconventional myosin-VI; Myosins are actin-based motor molecules with ATPase activity. Unconventional myosins serve in intracellular movements. Myosin 6 is a reverse-direction motor protein that moves towards the minus-end of actin filaments. Has slow rate of actin-activated ADP release due to weak ATP binding. Functions in a variety of intracellular processes such as vesicular membrane traffick…
Eef2	2.32091					Lpp	Lipoma-preferred partner homolog; May play a structural role at sites of cell adhesion in maintaining cell shape and motility. In addition to these structural functions, it may also be implicated in signaling events and activation of gene transcription. May be involved in signal transduction from cell adhesion sites to the nucleus allowing successful integration of signals arising from soluble fa…
Copb1	2.32006					Hdhd3	Haloacid dehalogenase-like hydrolase domain containing 3; Belongs to the HAD-like hydrolase superfamily (251 aa)
Mesdc2	2.31222					Rac2	Ras-related C3 botulinum toxin substrate 2; Plasma membrane-associated small GTPase which cycles between an active GTP-bound and inactive GDP-bound state. In active state binds to a variety of effector proteins to regulate cellular responses, such as secretory processes, phagocytose of apoptotic cells and epithelial cell polarization. Augments the production of reactive oxygen species (ROS) by NA…
Sod3	2.31027					Abcf1	ATP-binding cassette sub-family F member 1; Required for efficient Cap- and IRES-mediated mRNA translation initiation. Not involved in the ribosome biogenesis (By similarity); Belongs to the ABC transporter superfamily. ABCF family. EF3 subfamily (837 aa)
Rpsa	2.30672					Fgg	Fibrinogen gamma chain; Together with fibrinogen alpha (FGA) and fibrinogen beta (FGB), polymerizes to form an insoluble fibrin matrix (By similarity). Fibrin has a major function in hemostasis as one of the primary components of blood clots (By similarity). In addition, functions during the early stages of wound repair to stabilize the lesion and guide cell migration during re- epithelialization…
Kars	2.29351					Fkbp1a	Peptidyl-prolyl cis-trans isomerase FKBP1A; Keeps in an inactive conformation TGFBR1, the TGF-beta type I serine/threonine kinase receptor, preventing TGF-beta receptor activation in absence of ligand. Recruits SMAD7 to ACVR1B which prevents the association of SMAD2 and SMAD3 with the activin receptor complex, thereby blocking the activin signal. May modulate the RYR1 calcium channel activity. PP…
Dnajc9	2.29274					Sntb2	Beta-2-syntrophin; Adapter protein that binds to and probably organizes the subcellular localization of a variety of membrane proteins. May link various receptors to the actin cytoskeleton and the dystrophin glycoprotein complex. May play a role in the regulation of secretory granules via its interaction with PTPRN (By similarity); Belongs to the syntrophin family (520 aa)
Tubb2a	2.29212					Acaa2	3-ketoacyl-CoA thiolase, mitochondrial; Abolishes BNIP3-mediated apoptosis and mitochondrial damage (397 aa)
Lsm2	2.28558					Mars	Methionine--tRNA ligase, cytoplasmic; Catalyzes the specific attachment of an amino acid to its cognate tRNA in a 2 step reaction- the amino acid (AA) is first activated by ATP to form AA-AMP and then transferred to the acceptor end of the tRNA; Belongs to the class-I aminoacyl-tRNA synthetase family (902 aa)
Strap	2.27736					Npl	N-acetylneuraminate lyase; Catalyzes the cleavage of N-acetylneuraminic acid (sialic acid) to form pyruvate and N-acetylmannosamine via a Schiff base intermediate. It prevents sialic acids from being recycled and returning to the cell surface. Involved in the N- glycolylneuraminic acid (Neu5Gc) degradation pathway (320 aa)
Sod2	2.26803					Ltbp4	Latent-transforming growth factor beta-binding protein 4; May be involved in the assembly, secretion and targeting of TGFB1 to sites at which it is stored and/or activated. May play critical roles in controlling and directing the activity of TGFB1. May have a structural role in the extracellular matrix (ECM) (By similarity); Belongs to the LTBP family (1666 aa)
Atp6v1b2	2.26654					Tmed10	Transmembrane emp24 domain-containing protein 10; Involved in vesicular protein trafficking. Mainly functions in the early secretory pathway. Thought to act as cargo receptor at the lumenal side for incorporation of secretory cargo molecules into transport vesicles and to be involved in vesicle coat formation at the cytoplasmic side. In COPII vesicle-mediated anterograde transport involved in the…
Tsta3	2.26172					Fbl	rRNA 2’-O-methyltransferase fibrillarin; S-adenosyl-L-methionine-dependent methyltransferase that has the ability to methylate both RNAs and proteins. Involved in pre-rRNA processing by catalyzing the site-specific 2’-hydroxyl methylation of ribose moieties in pre-ribosomal RNA. Site specificity is provided by a guide RNA that base pairs with the substrate. Methylation occurs at a characteristic …
Vps25	2.25741					Parp14	Poly [ADP-ribose] polymerase 14; ADP-ribosyltransferase. By mono-ADP- ribosylating STAT1 at ’Glu-657’ and ’Glu-705’ and subsequently decreasing STAT-1 phosphorylation, negatively regulates pro- inflammatory cytokines production in macrophages in response to INFG stimulation. Mono-ADP-ribosylates STAT6 (By similarity). Enhances STAT6-dependent transcription. Positively regulates MRC1 expression in…
Capza1	2.25471					Tgfbi	Transforming growth factor-beta-induced protein ig-h3; Plays a role in cell adhesion. May play a role in cell-collagen interactions (By similarity) (683 aa)
Arpc5	2.246					Fermt3	Fermitin family homolog 3; Plays a central role in cell adhesion in hematopoietic cells (By similarity). Acts by activating the integrin beta-1-3 (ITGB1, ITGB2 and ITGB3). Required for integrin- mediated platelet adhesion and leukocyte adhesion to endothelial cells. Required for activation of integrin beta- 2 (ITGB2) in polymorphonuclear granulocytes (PMNs); Belongs to the kindlin family (665 aa)
Rab2a	2.23732					Uggt1	UDP-glucose-glycoprotein glucosyltransferase 1; Recognizes glycoproteins with minor folding defects. Reglucosylates single N-glycans near the misfolded part of the protein, thus providing quality control for protein folding in the endoplasmic reticulum. Reglucosylated proteins are recognized by calreticulin for recycling to the endoplasmic reticulum and refolding or degradation (By similarity); B…
Rpl10	2.23428					Mcpt4	Mast cell protease 4; Has chymotrypsin-like activity. Hydrolyzes the amide bonds of synthetic substrates having Tyr and Phe residues at the P1 position. Preferentially hydrolyzes the ’Tyr-4-|-Ile-5’ bond of angiotensin I and the ’Phe-20-|-Ala-21’ bond of amyloid beta- protein, and is less active towards the ’Phe-8-|-His-9’ bond of angiotensin I and the ’Phe-4-|-Ala-5’ and ’Tyr-10-|-Glu-11’ bonds …
Lgals1	2.23315					Itpr3	Inositol 1,4,5-trisphosphate receptor type 3; Receptor for inositol 1,4,5-trisphosphate, a second messenger that mediates the release of intracellular calcium (2670 aa)
Sec24c	2.1978					Abhd14b	Protein ABHD14B; Has hydrolase activity towards p-nitrophenyl butyrate (in vitro). May activate transcription (By similarity) (210 aa)
Rps4x	2.19778					Pcca	Propionyl-CoA carboxylase alpha chain, mitochondrial; propionyl-Coenzyme A carboxylase, alpha polypeptide (724 aa)
Lrrfip1	2.19331					Eif3l	Eukaryotic translation initiation factor 3 subunit L; Component of the eukaryotic translation initiation factor 3 (eIF-3) complex, which is required for several steps in the initiation of protein synthesis. The eIF-3 complex associates with the 40S ribosome and facilitates the recruitment of eIF-1, eIF-1A, eIF-2-GTP-methionyl-tRNAi and eIF-5 to form the 43S pre- initiation complex (43S PIC). The …
Tmem43	2.19205					Cpq	Carboxypeptidase Q; Carboxypeptidase that may play an important role in the hydrolysis of circulating peptides. Catalyzes the hydrolysis of dipeptides with unsubstituted terminals into amino acids. May play a role in the liberation of thyroxine hormone from its thyroglobulin (Tg) precursor (By similarity) (470 aa)
Dpysl3	2.18589					Hspb6	Heat shock protein beta-6; Small heat shock protein which functions as a molecular chaperone probably maintaining denatured proteins in a folding- competent state. Seems to have versatile functions in various biological processes. Plays a role in regulating muscle function such as smooth muscle vasorelaxation and cardiac myocyte contractility. May regulate myocardial angiogenesis implicating KDR.…
Snrnp200	2.18487					Snx2	Sorting nexin-2; Involved in several stages of intracellular trafficking. Interacts with membranes containing phosphatidylinositol 3- phosphate (PtdIns(3P)) or phosphatidylinositol 3,5-bisphosphate (PtdIns(3,5)P2). Acts in part as component of the retromer membrane-deforming SNX-BAR subcomplex. The SNX-BAR retromer mediates retrograde transport of cargo proteins from endosomes to the trans-Golgi …
Nup155	2.1727					Fgb	Fibrinogen beta chain; Cleaved by the protease thrombin to yield monomers which, together with fibrinogen alpha (FGA) and fibrinogen gamma (FGG), polymerize to form an insoluble fibrin matrix. Fibrin has a major function in hemostasis as one of the primary components of blood clots. In addition, functions during the early stages of wound repair to stabilize the lesion and guide cell migration dur…
Tm9sf2	2.17105					Atp1a1	Sodium/potassium-transporting ATPase subunit alpha-1; This is the catalytic component of the active enzyme, which catalyzes the hydrolysis of ATP coupled with the exchange of sodium and potassium ions across the plasma membrane. This action creates the electrochemical gradient of sodium and potassium ions, providing the energy for active transport of various nutrients (By similarity); Belongs to …
Sh3bgrl	2.16814					Lman1	Protein ERGIC-53; Mannose-specific lectin. May recognize sugar residues of glycoproteins, glycolipids, or glycosylphosphatidyl inositol anchors and may be involved in the sorting or recycling of proteins, lipids, or both. The LMAN1-MCFD2 complex forms a specific cargo receptor for the ER-to-Golgi transport of selected proteins (By similarity) (517 aa)
Psmd13	2.16512					Lap3	Cytosol aminopeptidase; Presumably involved in the processing and regular turnover of intracellular proteins. Catalyzes the removal of unsubstituted N-terminal amino acids from various peptides (By similarity) (519 aa)
Cct8	2.16271					Galm	Aldose 1-epimerase; Mutarotase converts alpha-aldose to the beta-anomer. It is active on D-glucose, L-arabinose, D-xylose, D-galactose, maltose and lactose (By similarity) (342 aa)
Klc1	2.16097					H2-Ab1	Histocompatibility 2, class II antigen A, beta 1; Belongs to the MHC class II family (265 aa)
Hnrnpab	2.1594					Spcs2	Signal peptidase complex subunit 2; Component of the microsomal signal peptidase complex which removes signal peptides from nascent proteins as they are translocated into the lumen of the endoplasmic reticulum (226 aa)
Gm5428	2.15889					Abcb1a	Multidrug resistance protein 1A; Energy-dependent efflux pump responsible for decreased drug accumulation in multidrug-resistant cells (1276 aa)
Hspa4	2.1563					Aldh1b1	Aldehyde dehydrogenase X, mitochondrial; ALDHs play a major role in the detoxification of alcohol-derived acetaldehyde. They are involved in the metabolism of corticosteroids, biogenic amines, neurotransmitters, and lipid peroxidation (By similarity) (519 aa)
Ak2	2.15599					Map2k4	Dual specificity mitogen-activated protein kinase kinase 4; Dual specificity protein kinase which acts as an essential component of the MAP kinase signal transduction pathway. Essential component of the stress-activated protein kinase/c-Jun N-terminal kinase (SAP/JNK) signaling pathway. With MAP2K7/MKK7, is the one of the only known kinase to directly activate the stress-activated protein kinase/…
Metap2	2.14847					Clic4	Chloride intracellular channel protein 4; Can insert into membranes and form poorly selective ion channels that may also transport chloride ions. Channel activity depends on the pH. Membrane insertion seems to be redox-regulated and may occur only under oxydizing conditions. Promotes cell- surface expression of HRH3 (By similarity). May play a role in angiogenesis (253 aa)
Rplp2	2.14089					Arl6ip5	PRA1 family protein 3; Regulates intracellular concentrations of taurine and glutamate (By similarity). Negatively modulates SLC1A1/EAAC1 glutamate transport activity by decreasing its affinity for glutamate in a PKC activity-dependent manner. May be involved in membrane traffic (By similarity) (188 aa)
Cars	2.13752					Eif1	Eukaryotic translation initiation factor 1; Necessary for scanning and involved in initiation site selection. Promotes the assembly of 48S ribosomal complexes at the authentic initiation codon of a conventional capped mRNA (By similarity) (113 aa)
Ubap2l	2.12939					Rpl21	60S ribosomal protein L21; Component of the large ribosomal subunit (160 aa)
Tuba1c	2.12164					Txndc5	Thioredoxin domain-containing protein 5; Possesses thioredoxin activity. Has been shown to reduce insulin disulfide bonds. Also complements protein disulfide- isomerase deficiency in yeast (417 aa)
Fam129b	2.11398					Dis3	Exosome complex exonuclease RRP44; Putative catalytic component of the RNA exosome complex which has 3’->5’ exoribonuclease activity and participates in a multitude of cellular RNA processing and degradation events. In the nucleus, the RNA exosome complex is involved in proper maturation of stable RNA species such as rRNA, snRNA and snoRNA, in the elimination of RNA processing by-products and non…
Copz1	2.1088					Psmd7	26S proteasome non-ATPase regulatory subunit 7; Component of the 26S proteasome, a multiprotein complex involved in the ATP-dependent degradation of ubiquitinated proteins. This complex plays a key role in the maintenance of protein homeostasis by removing misfolded or damaged proteins, which could impair cellular functions, and by removing proteins whose functions are no longer required. Therefo…
Ciapin1	2.10696					Nagk	N-acetyl-D-glucosamine kinase; Converts endogenous N-acetylglucosamine (GlcNAc), a major component of complex carbohydrates, from lysosomal degradation or nutritional sources into GlcNAc 6-phosphate. Involved in the N-glycolylneuraminic acid (Neu5Gc) degradation pathway. Also has ManNAc kinase activity (343 aa)
Anp32b	2.09846					Vps25	Vacuolar protein-sorting-associated protein 25; Component of the ESCRT-II complex (endosomal sorting complex required for transport II), which is required for multivesicular body (MVB) formation and sorting of endosomal cargo proteins into MVBs. The MVB pathway mediates delivery of transmembrane proteins into the lumen of the lysosome for degradation. The ESCRT-II complex is probably involved in …
Stt3b	2.09804					Lasp1	LIM and SH3 domain protein 1; Plays an important role in the regulation of dynamic actin-based, cytoskeletal activities. Agonist-dependent changes in LASP1 phosphorylation may also serve to regulate actin-associated ion transport activities, not only in the parietal cell but also in certain other F-actin-rich secretory epithelial cell types (By similarity) (263 aa)
Gnb2l1	2.09757					Hebp1	Heme-binding protein 1; May bind free porphyrinogens that may be present in the cell and thus facilitate removal of these potentially toxic compound. Binds with a high affinity to one molecule of heme or porphyrins. It binds metalloporphyrins, free porphyrins and N- methylprotoporphyrin with similar affinities (190 aa)
Gm5422	2.09618					Eef1a1	Elongation factor 1-alpha 1; This protein promotes the GTP-dependent binding of aminoacyl-tRNA to the A-site of ribosomes during protein biosynthesis. With PARP1 and TXK, forms a complex that acts as a T helper 1 (Th1) cell-specific transcription factor and binds the promoter of IFN-gamma to directly regulate its transcription, and is thus involved importantly in Th1 cytokine production (462 aa)
C4b	2.08388					Apex1	DNA-(apurinic or apyrimidinic site) lyase; Multifunctional protein that plays a central role in the cellular response to oxidative stress. The two major activities of APEX1 in DNA repair and redox regulation of transcriptional factors. Functions as a apurinic/apyrimidinic (AP) endodeoxyribonuclease in the DNA base excision repair (BER) pathway of DNA lesions induced by oxidative and alkylating ag…
Vps4b	2.07837					Hnrnpa1	Heterogeneous nuclear ribonucleoprotein A1 (373 aa)
Rps16	2.0755					Ddx21	Nucleolar RNA helicase 2; RNA helicase that acts as a sensor of the transcriptional status of both RNA polymerase (Pol) I and II- promotes ribosomal RNA (rRNA) processing and transcription from polymerase II (Pol II). Binds various RNAs, such as rRNAs, snoRNAs, 7SK and, at lower extent, mRNAs. In the nucleolus, localizes to rDNA locus, where it directly binds rRNAs and snoRNAs, and promotes rRNA …
Ppa2	2.06249					Tmem33	Transmembrane protein 33; Acts as a regulator of the tubular endoplasmic reticulum (ER) network. Suppresses the RTN3/4-induced formation of the ER tubules. Positively regulates PERK-mediated and IRE1-mediated unfolded protein response signaling (247 aa)
Ncl	2.06222					Ndufb10	NADH dehydrogenase [ubiquinone] 1 beta subcomplex subunit 10; Accessory subunit of the mitochondrial membrane respiratory chain NADH dehydrogenase (Complex I), that is believed not to be involved in catalysis. Complex I functions in the transfer of electrons from NADH to the respiratory chain. The immediate electron acceptor for the enzyme is believed to be ubiquinone (176 aa)
Lamp1	2.05891					Pnp	Purine nucleoside phosphorylase; The purine nucleoside phosphorylases catalyze the phosphorolytic breakdown of the N-glycosidic bond in the beta- (deoxy)ribonucleoside molecules, with the formation of the corresponding free purine bases and pentose-1-phosphate (289 aa)
Golga5	2.05368					Fmo2	Dimethylaniline monooxygenase [N-oxide-forming] 2; This protein is involved in the oxidative metabolism of a variety of xenobiotics such as drugs and pesticides. Shows catalytic activity towards methimazole, thiourea, trimethylamine, and the insecticide phorate; Belongs to the FMO family (535 aa)
Eif3g	2.05336					Efhd2	EF-hand domain-containing protein D2; May regulate B-cell receptor (BCR)-induced immature and primary B-cell apoptosis. Plays a role as negative regulator of the canonical NF-kappa-B-activating branch. Controls spontaneous apoptosis through the regulation of BCL2L1 abundance (240 aa)
Cnn3	2.05127					Fermt2	Fermitin family homolog 2; Scaffolding protein that enhances integrin activation mediated by TLN1 and/or TLN2, but activates integrins only weakly by itself. Binds to membranes enriched in phosphoinositides. Enhances integrin-mediated cell adhesion onto the extracellular matrix and cell spreading; this requires both its ability to interact with integrins and with phospholipid membranes. Required …
Tagln2	2.05068					Mybbp1a	Myb-binding protein 1A; May activate or repress transcription via interactions with sequence specific DNA-binding proteins. Repression may be mediated at least in part by histone deacetylase activity (HDAC activity). Acts as a corepressor and in concert with CRY1, represses the transcription of the core circadian clock component PER2. Preferentially binds to dimethylated histone H3 ’Lys-9’ (H3K9m…
Tra2b	2.04794					Myof	Myoferlin; Calcium/phospholipid-binding protein that plays a role in the plasmalemma repair mechanism of endothelial cells that permits rapid resealing of membranes disrupted by mechanical stress. Involved in endocytic recycling. Implicated in VEGF signal transduction by regulating the levels of the receptor KDR (2048 aa)
Dad1	2.04402					Uqcrfs1	Cytochrome b-c1 complex subunit Rieske, mitochondrial; Cytochrome b-c1 complex subunit Rieske, mitochondrial- Component of the mitochondrial ubiquinol-cytochrome c reductase complex dimer (complex III dimer), which is a respiratory chain that generates an electrochemical potential coupled to ATP synthesis. Incorporation of UQCRFS1 is the penultimate step in complex III assembly (By similarity) (2…
Rap1b	2.04306					Adgb	Androglobin; Belongs to the peptidase C2 family (356 aa)
Cfb	2.04125					Nceh1	Neutral cholesterol ester hydrolase 1; Hydrolyzes 2-acetyl monoalkylglycerol ether, the penultimate precursor of the pathway for de novo synthesis of platelet-activating factor. May be responsible for cholesterol ester hydrolysis in macrophages. Also involved in organ detoxification by hydrolyzing exogenous organophosphorus compounds (408 aa)
Gfpt1	2.04112					Sec24c	Sec24 related gene family, member C (S. cerevisiae) (1096 aa)
Clic4	2.04103					Eef2	Elongation factor 2; Catalyzes the GTP-dependent ribosomal translocation step during translation elongation. During this step, the ribosome changes from the pre-translocational (PRE) to the post- translocational (POST) state as the newly formed A-site-bound peptidyl-tRNA and P-site-bound deacylated tRNA move to the P and E sites, respectively. Catalyzes the coordinated movement of the two tRNA mo…
Map2k4	2.03788					H2-Aa	Histocompatibility 2, class II antigen A, alpha (256 aa)
Dazap1	2.03574					Eif5a	Eukaryotic translation initiation factor 5A-1; mRNA-binding protein involved in translation elongation. Has an important function at the level of mRNA turnover, probably acting downstream of decapping. Involved in actin dynamics and cell cycle progression, mRNA decay and probably in a pathway involved in stress response and maintenance of cell wall integrity. With syntenin SDCBP, functions as a r…
Rnh1	2.03332					Nop2	Probable 28S rRNA (cytosine-C(5))-methyltransferase; Involved in ribosomal large subunit assembly. S- adenosyl-L-methionine-dependent methyltransferase that specifically methylates the C(5) position of cytosine 4447 in 28S rRNA. May play a role in the regulation of the cell cycle and the increased nucleolar activity that is associated with the cell proliferation (794 aa)
Ide	2.03114					Igtp	Interferon gamma induced GTPase (423 aa)
Sec24d	2.03018					Prorsd1	prolyl-tRNA synthetase domain containing 1 (169 aa)
Sugt1	2.02925					Cops4	COP9 signalosome complex subunit 4; Component of the COP9 signalosome complex (CSN), a complex involved in various cellular and developmental processes. The CSN complex is an essential regulator of the ubiquitin (Ubl) conjugation pathway by mediating the deneddylation of the cullin subunits of SCF-type E3 ligase complexes, leading to decrease the Ubl ligase activity of SCF-type complexes such as …
Srp72	2.02515					Akap2	A-kinase anchor protein 2; Binds to regulatory subunit (RII) of protein kinase A. May be involved in establishing polarity in signaling systems or in integrating PKA-RII isoforms with downstream effectors to capture, amplify and focus diffuse, trans-cellular signals carried by cAMP (893 aa)
Cbx3	2.02469					Prelp	Prolargin; May anchor basement membranes to the underlying connective tissue (378 aa)
Eif3i	2.02452					Vwa8	Von Willebrand factor A domain-containing protein 8; Exhibits ATPase activity in vitro (1905 aa)
Bax	2.01707					Ndufv3	NADH dehydrogenase [ubiquinone] flavoprotein 3, mitochondrial; Accessory subunit of the mitochondrial membrane respiratory chain NADH dehydrogenase (Complex I), that is believed not to be involved in catalysis. Complex I functions in the transfer of electrons from NADH to the respiratory chain. The immediate electron acceptor for the enzyme is believed to be ubiquinone. May be the terminally asse…
Aacs	2.01137					Gpi1	Glucose-6-phosphate isomerase; Besides it’s role as a glycolytic enzyme, mammalian GPI can function as a tumor-secreted cytokine and an angiogenic factor (AMF) that stimulates endothelial cell motility. GPI is also a neurotrophic factor (Neuroleukin) for spinal and sensory neurons (558 aa)
Gm9493	2.01081					Ckap4	Cytoskeleton-associated protein 4; High-affinity epithelial cell surface receptor for APF (575 aa)
Gapdh	2.00985					Sfn	14-3-3 protein sigma; Adapter protein implicated in the regulation of a large spectrum of both general and specialized signaling pathways. Binds to a large number of partners, usually by recognition of a phosphoserine or phosphothreonine motif. Binding generally results in the modulation of the activity of the binding partner. When bound to KRT17, regulates protein synthesis and epithelial cell g…
Psmc6	2.0093					Irgm1	Immunity-related GTPase family M protein 1; Putative GTPase which is required for IFNG-mediated clearance of acute protozoan and bacterial infections. Functions in innate immune response probably through regulation of autophagy. May regulate proinflammatory cytokine production and prevent endotoxemia upon infection. Required for macrophage motility and possibly also for adhesion; Belongs to the T…
Fkbp2	2.00184					Tuba1c	Tubulin alpha-1C chain; Tubulin is the major constituent of microtubules. It binds two moles of GTP, one at an exchangeable site on the beta chain and one at a non-exchangeable site on the alpha chain; Belongs to the tubulin family (449 aa)
Kpnb1	2.0008					Atp5k	ATP synthase subunit e, mitochondrial; Mitochondrial membrane ATP synthase (F(1)F(0) ATP synthase or Complex V) produces ATP from ADP in the presence of a proton gradient across the membrane which is generated by electron transport complexes of the respiratory chain. F-type ATPases consist of two structural domains, F(1) - containing the extramembraneous catalytic core, and F(0) - containing the …
Ddx39b	1.99996					Pdia6	Protein disulfide-isomerase A6; May function as a chaperone that inhibits aggregation of misfolded proteins. Negatively regulates the unfolded protein response (UPR) through binding to UPR sensors such as ERN1, which in turn inactivates ERN1 signaling (By similarity). May also regulate the UPR via the EIF2AK3 UPR sensor (By similarity). Plays a role in platelet aggregation and activation by agoni…
Baz1b	1.99949					Sugt1	Protein SGT1 homolog; May play a role in ubiquitination and subsequent proteasomal degradation of target proteins (336 aa)
Inpp1	1.99725					Ppp3ca	Serine/threonine-protein phosphatase 2B catalytic subunit alpha isoform; Calcium-dependent, calmodulin-stimulated protein phosphatase. Many of the substrates contain a PxIxIT motif. This subunit may have a role in the calmodulin activation of calcineurin. Dephosphorylates DNM1L and HSPB1 (By similarity). Dephosphorylates SSH1; Belongs to the PPP phosphatase family. PP-2B subfamily (521 aa)
Eef1d	1.99488					Chil3	Chitinase-like protein 3; Lectin that binds saccharides with a free amino group, such as glucosamine or galactosamine. Binding to oligomeric saccharides is much stronger than binding to mono- or disaccharides. Also binds chitin and heparin. Has weak hexosaminidase activity but no chitinase activity. Has chemotactic activity for T-lymphocytes, bone marrow cells and eosinophils. May play a role in …
Pdcd6ip	1.99463					Basp1	Brain abundant, membrane attached signal protein 1 (226 aa)
Rplp0	1.97797					Lcn2	Neutrophil gelatinase-associated lipocalin; Iron-trafficking protein involved in multiple processes such as apoptosis, innate immunity and renal development. Binds iron through association with 2,5-dihydroxybenzoic acid (2,5- DHBA), a siderophore that shares structural similarities with bacterial enterobactin, and delivers or removes iron from the cell, depending on the context. Iron-bound form (…
Acot9	1.97641					Rps23	40S ribosomal protein S23; Component of the ribosome, a large ribonucleoprotein complex responsible for the synthesis of proteins in the cell. The small ribosomal subunit (SSU) binds messenger RNAs (mRNAs) and translates the encoded message by selecting cognate aminoacyl- transfer RNA (tRNA) molecules. The large subunit (LSU) contains the ribosomal catalytic site termed the peptidyl transferase c…
Impdh2	1.97014					Clca1	Calcium-activated chloride channel regulator 3A-1; Plays a role in modulating chloride current across the plasma membrane in a calcium-dependent manner (902 aa)
Nop56	1.96465					Tmed2	Transmembrane emp24 domain-containing protein 2; Involved in vesicular protein trafficking. Mainly functions in the early secretory pathway but also in post-Golgi membranes. Thought to act as cargo receptor at the lumenal side for incorporation of secretory cargo molecules into transport vesicles and to be involved in vesicle coat formation at the cytoplasmic side. In COPII vesicle-mediated anter…
Tuba1b	1.95465					Ddx17	Probable ATP-dependent RNA helicase DDX17; As an RNA helicase, unwinds RNA and alters RNA structures through ATP binding and hydrolysis. Involved in multiple cellular processes, including pre-mRNA splicing, alternative splicing, ribosomal RNA processing and miRNA processing, as well as transcription regulation. Regulates the alternative splicing of exons exhibiting specific features. This functio…
Psmc2	1.95068					Marcksl1	MARCKS-related protein; Controls cell movement by regulating actin cytoskeleton homeostasis and filopodium and lamellipodium formation. When unphosphorylated, induces cell migration. When phosphorylated by MAPK8, induces actin bundles formation and stabilization, thereby reducing actin plasticity, hence restricting cell movement, including neuronal migration. May also affect cancer cell migration…
Sf3b1	1.94778					Tst	Thiosulfate sulfurtransferase; Together with MRPL18, acts as a mitochondrial import factor for the cytosolic 5S rRNA. Only the nascent unfolded cytoplasmic form is able to bind to the 5S rRNA (By similarity). Formation of iron-sulfur complexes and cyanide detoxification (297 aa)
Eftud2	1.94361					Zg16	Zymogen granule membrane protein 16; May play a role in protein trafficking. May act as a linker molecule between the submembranous matrix on the luminal side of zymogen granule membrane (ZGM) and aggregated secretory proteins during granule formation in the TGN (By similarity) (167 aa)
Vtn	1.93822					Gnai2	Guanine nucleotide-binding protein G(i) subunit alpha-2; Guanine nucleotide-binding proteins (G proteins) are involved as modulators or transducers in various transmembrane signaling systems. The G(i) proteins are involved in hormonal regulation of adenylate cyclase- they inhibit the cyclase in response to beta-adrenergic stimuli. May play a role in cell division (355 aa)
Mars	1.9323					Rab2a	Ras-related protein Rab-2A; Required for protein transport from the endoplasmic reticulum to the Golgi complex (212 aa)
Ehd1	1.93053					Ptrf	Caveolae-associated protein 1; Plays an important role in caveolae formation and organization. Essential for the formation of caveolae in all tissues. Core component of the CAVIN complex which is essential for recruitment of the complex to the caveolae in presence of calveolin-1 (CAV1). Essential for normal oligomerization of CAV1. Promotes ribosomal transcriptional activity in response to metabo…
Qars	1.92849					Rpl18a	Ribosomal protein L18A (176 aa)
Cand1	1.92404					Rps21	Ribosomal protein S21; Belongs to the eukaryotic ribosomal protein eS21 family (83 aa)
Gm10036	1.92331					Ces2c	Acylcarnitine hydrolase; Hydrolase with high activity towards palmitoylcarnitine. Is also active with p-nitrophenylacetate and alpha- naphthylacetate; Belongs to the type-B carboxylesterase/lipase family (561 aa)
Prpf8	1.92311					Samhd1	Deoxynucleoside triphosphate triphosphohydrolase SAMHD1; Host restriction nuclease involved in defense response to virus. Has dNTPase activity and reduces cellular dNTP levels to levels too low for retroviral reverse transcription to occur. Blocks early-stage virus replication in dendritic and other myeloid cells. Likewise, suppresses LINE-1 retrotransposon activity. May play a role in mediating …
Tmpo	1.91591					Rbp1	Retinol-binding protein 1; Cytoplasmic retinol-binding protein. Accepts retinol from the transport protein STRA6, and thereby contributes to retinol uptake, storage and retinoid homeostasis (135 aa)
Rexo2	1.91561					Tubb2a	Tubulin beta-2A chain; Tubulin is the major constituent of microtubules. It binds two moles of GTP, one at an exchangeable site on the beta chain and one at a non-exchangeable site on the alpha chain (By similarity); Belongs to the tubulin family (445 aa)
Impa1	1.91431					Lxn	Latexin; Hardly reversible, non-competitive, and potent inhibitor of CPA1, CPA2 and CPA4 (By similarity). May play a role in inflammation; Belongs to the protease inhibitor I47 (latexin) family (222 aa)
Rbm39	1.90944					Mtap	S-methyl-5’-thioadenosine phosphorylase; Catalyzes the reversible phosphorylation of S-methyl-5’- thioadenosine (MTA) to adenine and 5-methylthioribose-1-phosphate. Involved in the breakdown of MTA, a major by-product of polyamine biosynthesis. Responsible for the first step in the methionine salvage pathway after MTA has been generated from S- adenosylmethionine. Has broad substrate specificity …
Akr7a2	1.90855					Pgm2	Phosphoglucomutase-1; This enzyme participates in both the breakdown and synthesis of glucose; Belongs to the phosphohexose mutase family (562 aa)
Lamtor1	1.90568					Lmod1	Leiomodin-1; Mediates nucleation of actin filaments (595 aa)
Rpl23	1.90394					Mcm2	DNA replication licensing factor MCM2; Acts as component of the MCM2-7 complex (MCM complex) which is the putative replicative helicase essential for ’once per cell cycle’ DNA replication initiation and elongation in eukaryotic cells. The active ATPase sites in the MCM2-7 ring are formed through the interaction surfaces of two neighboring subunits such that a critical structure of a conserved arg…
Rpl26	1.90042					Epcam	Epithelial cell adhesion molecule; May act as a physical homophilic interaction molecule between intestinal epithelial cells (IECs) and intraepithelial lymphocytes (IELs) at the mucosal epithelium for providing immunological barrier as a first line of defense against mucosal infection. Plays a role in embryonic stem cells proliferation and differentiation. Up-regulates the expression of FABP5, MY…
Erp44	1.89869					Hist1h1a	Histone H1.1; Histone H1 protein binds to linker DNA between nucleosomes forming the macromolecular structure known as the chromatin fiber. Histones H1 are necessary for the condensation of nucleosome chains into higher-order structured fibers. Acts also as a regulator of individual gene transcription through chromatin remodeling, nucleosome spacing and DNA methylation (By similarity) (213 aa)
Acin1	1.89765					Prkca	Protein kinase C alpha type; Calcium-activated, phospholipid- and diacylglycerol (DAG)-dependent serine/threonine-protein kinase that is involved in positive and negative regulation of cell proliferation, apoptosis, differentiation, migration and adhesion, cardiac hypertrophy, angiogenesis, platelet function and inflammation, by directly phosphorylating targets such as RAF1, BCL2, CSPG4, TNNT2/CT…
Raver1	1.89424					Gdi2	Rab GDP dissociation inhibitor beta; Regulates the GDP/GTP exchange reaction of most Rab proteins by inhibiting the dissociation of GDP from them, and the subsequent binding of GTP to them (445 aa)
Actg1	1.89402					Abat	4-aminobutyrate aminotransferase, mitochondrial; Catalyzes the conversion of gamma-aminobutyrate and L- beta-aminoisobutyrate to succinate semialdehyde and methylmalonate semialdehyde, respectively. Can also convert delta-aminovalerate and beta-alanine (By similarity) (500 aa)
Aimp1	1.88085					Plekho2	Pleckstrin homology domain containing, family O member 2 (495 aa)
Rdx	1.87941					Syncrip	Heterogeneous nuclear ribonucleoprotein Q; Heterogeneous nuclear ribonucleoprotein (hnRNP) implicated in mRNA processing mechanisms. Component of the CRD- mediated complex that promotes MYC mRNA stability. Isoform 1 and isoform 2 are associated in vitro with pre-mRNA, splicing intermediates and mature mRNA protein complexes. Isoform 1 binds to apoB mRNA AU-rich sequences (By similarity). Isoform …
Psma3	1.87656					Adam10	Disintegrin and metalloproteinase domain-containing protein 10; Cleaves the membrane-bound precursor of TNF-alpha to its mature soluble form. Responsible for the proteolytical release of soluble JAM3 from endothelial cells surface (By similarity). Responsible for the proteolytic release of several other cell- surface proteins, including heparin-binding epidermal growth-like factor, ephrin-A2, CD4…
Gdi2	1.87245					Flnc	Filamin-C; Muscle-specific filamin, which plays a central role in muscle cells, probably by functioning as a large actin-cross- linking protein. May be involved in reorganizing the actin cytoskeleton in response to signaling events, and may also display structural functions at the Z lines in muscle cells. Critical for normal myogenesis and for maintaining the structural integrity of the muscle fi…
Arhgef1	1.87202					S100a8	Protein S100-A8; S100A8 is a calcium- and zinc-binding protein which plays a prominent role in the regulation of inflammatory processes and immune response. It can induce neutrophil chemotaxis and adhesion. Predominantly found as calprotectin (S100A8/A9) which has a wide plethora of intra- and extracellular functions. The intracellular functions include- facilitating leukocyte arachidonic acid tr…
Man2b1	1.87087					Ctnnd1	Catenin (cadherin associated protein), delta 1; Binds to and inhibits the transcriptional repressor ZBTB33, which may lead to activation of target genes of the Wnt signaling pathway (By similarity). Associates with and regulates the cell adhesion properties of both C-, E- and N-cadherins, being critical for their surface stability. Implicated both in cell transformation by SRC and in ligand-induc…
Smarca4	1.86512					Gfap	Glial fibrillary acidic protein; GFAP, a class-III intermediate filament, is a cell- specific marker that, during the development of the central nervous system, distinguishes astrocytes from other glial cells (430 aa)
Rab11a	1.86213					Phgdh	D-3-phosphoglycerate dehydrogenase; Catalyzes the reversible oxidation of 3-phospho-D- glycerate to 3-phosphonooxypyruvate, the first step of the phosphorylated L-serine biosynthesis pathway. Does not catalyze the reversible oxidation of 2-hydroxyglutarate to 2-oxoglutarate and the reversible oxidation of (S)-malate to oxaloacetate (533 aa)
Eif3l	1.8618					Asna1	ATPase Asna1; ATPase required for the post-translational delivery of tail-anchored (TA) proteins to the endoplasmic reticulum. Recognizes and selectively binds the transmembrane domain of TA proteins in the cytosol. This complex then targets to the endoplasmic reticulum by membrane-bound receptors, where the tail- anchored protein is released for insertion. This process is regulated by ATP bindin…
Srp9	1.85492					Chdh	Choline dehydrogenase, mitochondrial; Choline dehydrogenase; Belongs to the GMC oxidoreductase family (596 aa)
Asah1	1.84478					Hmgb2	High mobility group protein B2; Multifunctional protein with various roles in different cellular compartments. May act in a redox sensitive manner. In the nucleus is an abundant chromatin-associated non-histone protein involved in transcription, chromatin remodeling and V(D)J recombination and probably other processes. Binds DNA with a preference to non-canonical DNA structures such as single-str…
Gcn1l1	1.8426					Mapk1	Mitogen-activated protein kinase 1; Serine/threonine kinase which acts as an essential component of the MAP kinase signal transduction pathway. MAPK1/ERK2 and MAPK3/ERK1 are the 2 MAPKs which play an important role in the MAPK/ERK cascade. They participate also in a signaling cascade initiated by activated KIT and KITLG/SCF. Depending on the cellular context, the MAPK/ERK cascade mediates diverse…
Mtap	1.8362					Ubap2l	Ubiquitin-associated protein 2-like; Plays an important role in the activity of long-term repopulating hematopoietic stem cells (LT-HSCs) (1112 aa)
Dbnl	1.83077					Immt	MICOS complex subunit Mic60; Component of the MICOS complex, a large protein complex of the mitochondrial inner membrane that plays crucial roles in the maintenance of crista junctions, inner membrane architecture, and formation of contact sites to the outer membrane. Plays an important role in the maintenance of the MICOS complex stability and the mitochondrial cristae morphology (757 aa)
Rab3a	1.83023					Rap1b	Ras-related protein Rap-1b; GTP-binding protein that possesses intrinsic GTPase activity. Contributes to the polarizing activity of KRIT1 and CDH5 in the establishment and maintenance of correct endothelial cell polarity and vascular lumen. Required for the localization of phosphorylated PRKCZ, PARD3 and TIAM1 to the cell junction. Plays a role in the establishment of basal endothelial barrier fu…
Gpx1	1.82687					Fam49b	Protein FAM49B; Family with sequence similarity 49, member B (324 aa)
Capza2	1.82489					Glrx3	Glutaredoxin-3; Together with BOLA2, acts as a cytosolic iron-sulfur (Fe-S) cluster assembly factor that facilitates [2Fe-2S] cluster insertion into a subset of cytosolic proteins (By similarity). Acts as a critical negative regulator of cardiac hypertrophy and a positive inotropic regulator. Required for hemoglobin maturation. Does not possess any thyoredoxin activity since it lacks the conserve…
Ifi30	1.82393					2019-03-02	Mitochondrial amidoxime reducing component 2; As a component of the benzamidoxime prodrug-converting complex required to reduce N-hydroxylated prodrugs, such as benzamidoxime. Also able to reduce N(omega)-hydroxy-L-arginine (NOHA) and N(omega)-hydroxy-N(delta)-methyl-L-arginine (NHAM) into L-arginine and N(delta)-methyl-L-arginine, respectively (By similarity) (338 aa)
Anxa7	1.81937					Stat1	Signal transducer and activator of transcription 1; Signal transducer and transcription activator that mediates cellular responses to interferons (IFNs), cytokine KITLG/SCF and other cytokines and other growth factors. Following type I IFN (IFN-alpha and IFN-beta) binding to cell surface receptors, signaling via protein kinases leads to activation of Jak kinases (TYK2 and JAK1) and to tyrosine ph…
Cct6a	1.81826					Fkbp2	Peptidyl-prolyl cis-trans isomerase FKBP2; PPIases accelerate the folding of proteins. It catalyzes the cis-trans isomerization of proline imidic peptide bonds in oligopeptides (140 aa)
Tpp2	1.81667					Iqgap2	Ras GTPase-activating-like protein IQGAP2; Binds to activated CDC42 and RAC1 but does not seem to stimulate their GTPase activity. Associates with calmodulin (1575 aa)
Herc4	1.81645					Impa1	Inositol monophosphatase 1; Responsible for the provision of inositol required for synthesis of phosphatidylinositol and polyphosphoinositides and has been implicated as the pharmacological target for lithium action in brain. Has broad substrate specificity and can use myo- inositol monophosphates, myo-inositol 1,3-diphosphate, myo- inositol 1,4-diphosphate, scyllo-inositol-phosphate, D-galactose…
Syap1	1.81141					Strap	Serine-threonine kinase receptor-associated protein; The SMN complex plays a catalyst role in the assembly of small nuclear ribonucleoproteins (snRNPs), the building blocks of the spliceosome. Thereby, plays an important role in the splicing of cellular pre-mRNAs. Most spliceosomal snRNPs contain a common set of Sm proteins SNRPB, SNRPD1, SNRPD2, SNRPD3, SNRPE, SNRPF and SNRPG that assemble in a …
Nsfl1c	1.80875					Itgam	Integrin alpha-M; Integrin ITGAM/ITGB2 is implicated in various adhesive interactions of monocytes, macrophages and granulocytes as well as in mediating the uptake of complement-coated particles. It is identical with CR-3, the receptor for the iC3b fragment of the third complement component. It probably recognizes the R-G-D peptide in C3b. Integrin ITGAM/ITGB2 is also a receptor for fibrinogen, f…
Wdr1	1.80671					Tgfb1i1	Transforming growth factor beta-1-induced transcript 1 protein; Functions as a molecular adapter coordinating multiple protein-protein interactions at the focal adhesion complex and in the nucleus. Links various intracellular signaling modules to plasma membrane receptors and regulates the Wnt and TGFB signaling pathways. May also regulate SLC6A3 and SLC6A4 targeting to the plasma membrane hence …
Psmc5	1.80612					Hyou1	Hypoxia up-regulated protein 1; Has a pivotal role in cytoprotective cellular mechanisms triggered by oxygen deprivation. May play a role as a molecular chaperone and participate in protein folding (By similarity) (999 aa)
Nub1	1.80291					Lamb2	Laminin subunit beta-2; Binding to cells via a high affinity receptor, laminin is thought to mediate the attachment, migration and organization of cells into tissues during embryonic development by interacting with other extracellular matrix components (1799 aa)
Anxa1	1.80256					C4b	Complement C4-B; Non-enzymatic component of C3 and C5 convertases and thus essential for the propagation of the classical complement pathway. Covalently binds to immunoglobulins and immune complexes and enhances the solubilization of immune aggregates and the clearance of IC through CR1 on erythrocytes. Catalyzes the transacylation of the thioester carbonyl group to form ester bonds with carbohyd…
Sec23ip	1.80163					Gcn1l1	eIF-2-alpha kinase activator GCN1; Acts as a positive activator of the GCN2 protein kinase activity in response to amino acid starvation. Forms a complex with EIF2AK4/GCN2 on translating ribosomes; during this process, GCN1 seems to act as a chaperone to facilitate delivery of uncharged tRNAs that enter the A site of ribosomes to the tRNA-binding domain of EIF2AK4/GCN2, and hence stimulating EIF2…
Gfap	1.79713					Nub1	NEDD8 ultimate buster 1; Specific down-regulator of the NEDD8 conjugation system. Recruits NEDD8, UBD, and their conjugates to the proteasome for degradation (By similarity) (614 aa)
Dctn2	1.79674					Srsf7	Serine/arginine-rich splicing factor 7; Required for pre-mRNA splicing. Represses the splicing of MAPT/Tau exon 10. May function as export adapter involved in mRNA nuclear export such as of histone H2A. Binds mRNA which is thought to be transferred to the NXF1-NXT1 heterodimer for export (TAP/NXF1 pathway); enhances NXF1-NXT1 RNA-binding activity. RNA- binding is semi-sequence specific (By simila…
Hist1h4a	1.79049					Cope	Coatomer subunit epsilon; The coatomer is a cytosolic protein complex that binds to dilysine motifs and reversibly associates with Golgi non- clathrin-coated vesicles, which further mediate biosynthetic protein transport from the ER, via the Golgi up to the trans Golgi network. The coatomer complex is required for budding from Golgi membranes, and is essential for the retrograde Golgi-to-ER trans…
Mydgf	1.7892					Tubb4a	Tubulin beta-4A chain; Tubulin is the major constituent of microtubules. It binds two moles of GTP, one at an exchangeable site on the beta chain and one at a non-exchangeable site on the alpha chain (444 aa)
Srp68	1.7869					Rcc2	Protein RCC2; Required for completion of mitosis and cytokinesis. May function as a guanine nucleotide exchange factor for the small GTPase RAC1 (By similarity) (520 aa)
Casp1	1.78288					Actg1	Actin, cytoplasmic 2; Actins are highly conserved proteins that are involved in various types of cell motility and are ubiquitously expressed in all eukaryotic cells (375 aa)
Glrx3	1.78181					Rpl7	60S ribosomal protein L7; Component of the large ribosomal subunit (By similarity). Binds to G-rich structures in 28S rRNA and in mRNAs. Plays a regulatory role in the translation apparatus; inhibits cell-free translation of mRNAs (By similarity) (270 aa)
Rpl18	1.77909					Prdx6	Peroxiredoxin-6; Thiol-specific peroxidase that catalyzes the reduction of hydrogen peroxide and organic hydroperoxides to water and alcohols, respectively. Can reduce H(2)O(2) and short chain organic, fatty acid, and phospholipid hydroperoxides. Also has phospholipase activity, and can therefore either reduce the oxidized sn-2 fatty acyl grup of phospholipids (peroxidase activity) or hydrolyze t…
Hsd17b12	1.77503					Col12a1	Collagen alpha-1(XII) chain; Type XII collagen interacts with type I collagen- containing fibrils, the COL1 domain could be associated with the surface of the fibrils, and the COL2 and NC3 domains may be localized in the perifibrillar matrix; Belongs to the fibril-associated collagens with interrupted helices (FACIT) family (3065 aa)
Dcps	1.77419					Elmo1	Engulfment and cell motility protein 1; Involved in cytoskeletal rearrangements required for phagocytosis of apoptotic cells and cell motility. Acts in association with DOCK1 and CRK. Was initially proposed to be required in complex with DOCK1 to activate Rac Rho small GTPases. May enhance the guanine nucleotide exchange factor (GEF) activity of DOCK1 (By similarity) (727 aa)
Actr3	1.7733					Hvcn1	Voltage-gated hydrogen channel 1; Mediates the voltage-dependent proton permeability of excitable membranes. Forms a proton-selective channel through which protons may pass in accordance with their electrochemical gradient. Proton efflux, accompanied by membrane depolarization, facilitates acute production of reactive oxygen species in phagocytosis (269 aa)
Canx	1.77269					Eno3	Beta-enolase; Appears to have a function in striated muscle development and regeneration (434 aa)
Psmg3	1.76286					Postn	Periostin; Induces cell attachment and spreading and plays a role in cell adhesion. Enhances incorporation of BMP1 in the fibronectin matrix of connective tissues, and subsequent proteolytic activation of lysyl oxidase LOX (811 aa)
Psmd6	1.75435					Rpl26	Ribosomal protein L26 (145 aa)
Eif3a	1.74941					Akr7a5	Aflatoxin B1 aldehyde reductase member 2; Catalyzes the NADPH-dependent reduction of succinic semialdehyde to gamma-hydroxybutyrate. May have an important role in producing the neuromodulator gamma-hydroxybutyrate (GHB). Has broad substrate specificity. Can reduce the dialdehyde protein- binding form of aflatoxin B1 (AFB1) to the non-binding AFB1 dialcohol. May be involved in protection of liver …
Col6a4	1.73999					Rps12	Ribosomal protein S12 (132 aa)
Etf1	1.73845					Synm	Synemin; Type-VI intermediate filament (IF) which plays an important cytoskeletal role within the muscle cell cytoskeleton. It forms heteropolymeric IFs with desmin and/or vimentin, and via its interaction with cytoskeletal proteins alpha-dystrobrevin, dystrophin, talin-1, utrophin and vinculin, is able to link these heteropolymeric IFs to adherens-type junctions, such as to the costameres, neuro…
Hspe1	1.73757					Hsph1	Heat shock protein 105 kDa; Acts as a nucleotide-exchange factor (NEF) for chaperone proteins HSPA1A and HSPA1B, promoting the release of ADP from HSPA1A/B thereby triggering client/substrate protein release (By similarity). Prevents the aggregation of denatured proteins in cells under severe stress, on which the ATP levels decrease markedly. Inhibits HSPA8/HSC70 ATPase and chaperone activities (…
Psmd14	1.73493					Hspe1	10 kDa heat shock protein, mitochondrial; Co-chaperonin implicated in mitochondrial protein import and macromolecular assembly. Together with Hsp60, facilitates the correct folding of imported proteins. May also prevent misfolding and promote the refolding and proper assembly of unfolded polypeptides generated under stress conditions in the mitochondrial matrix. The functional units of these chap…
Magoh	1.73317					Acot7	Cytosolic acyl coenzyme A thioester hydrolase; Acyl-CoA thioesterases are a group of enzymes that catalyze the hydrolysis of acyl-CoAs to the free fatty acid and coenzyme A (CoASH), providing the potential to regulate intracellular levels of acyl-CoAs, free fatty acids and CoASH. May play an important physiological function in brain. May play a regulatory role by modulating the cellular levels of…
Stat3	1.72482					Upf1	Regulator of nonsense transcripts 1; RNA-dependent helicase and ATPase required for nonsense- mediated decay (NMD) of mRNAs containing premature stop codons. Is recruited to mRNAs upon translation termination and undergoes a cycle of phosphorylation and dephosphorylation; its phosphorylation appears to be a key step in NMD. Recruited by release factors to stalled ribosomes together with the SMG1C…
Cope	1.72207					Plec	Plectin; Interlinks intermediate filaments with microtubules and microfilaments and anchors intermediate filaments to desmosomes or hemidesmosomes. May be involved not only in the cross-linking and stabilization of cytoskeletal intermediate filaments network, but also in the regulation of their dynamics; Belongs to the plakin or cytolinker family (4686 aa)
Timm50	1.7165					Fcgbp	Fc fragment of IgG binding protein (2583 aa)
Rpl13	1.71531					Slc25a3	Phosphate carrier protein, mitochondrial; Transport of phosphate groups from the cytosol to mitochondrial matrix. Phosphate is cotransported with H(+). May play a role regulation of the mitochondrial permeability transition pore (mPTP) (By similarity) (357 aa)
Adss	1.71352					Ethe1	Persulfide dioxygenase ETHE1, mitochondrial; First described as a protein that can shuttle between the nucleus and the cytoplasm and suppress p53-induced apoptosis by sequestering the transcription factor RELA/NFKB3 in the cytoplasm and preventing its accumulation in the nucleus (By similarity). Sulfur dioxygenase that plays an essential role in hydrogen sulfide catabolism in the mitochondrial ma…
Akap2	1.71232					Pdia4	Protein disulfide-isomerase A4; Protein disulfide isomerase associated 4 (641 aa)
Akr1a1	1.71019					Tuba1b	Tubulin alpha-1B chain; Tubulin is the major constituent of microtubules. It binds two moles of GTP, one at an exchangeable site on the beta chain and one at a non-exchangeable site on the alpha chain; Belongs to the tubulin family (451 aa)
Lars	1.70208					Arpc5	Actin-related protein 2/3 complex subunit 5; Functions as component of the Arp2/3 complex which is involved in regulation of actin polymerization and together with an activating nucleation-promoting factor (NPF) mediates the formation of branched actin networks; Belongs to the ARPC5 family (151 aa)
Cfl1	1.70167					Ssrp1	FACT complex subunit SSRP1; Component of the FACT complex, a general chromatin factor that acts to reorganize nucleosomes. The FACT complex is involved in multiple processes that require DNA as a template such as mRNA elongation, DNA replication and DNA repair. During transcription elongation the FACT complex acts as a histone chaperone that both destabilizes and restores nucleosomal structure. I…
Ptrh2	1.69057					Hnrnph1	Heterogeneous nuclear ribonucleoprotein H; This protein is a component of the heterogeneous nuclear ribonucleoprotein (hnRNP) complexes which provide the substrate for the processing events that pre-mRNAs undergo before becoming functional, translatable mRNAs in the cytoplasm. Mediates pre-mRNA alternative splicing regulation. Inhibits, together with CUGBP1, insulin receptor (IR) pre-mRNA exon 11…
Myh9	1.68923					C1qbp	Complement component 1 Q subcomponent-binding protein, mitochondrial; Is believed to be a multifunctional and multicompartmental protein involved in inflammation and infection processes, ribosome biogenesis, regulation of apoptosis, transcriptional regulation and pre-mRNA splicing. At the cell surface is thought to act as an endothelial receptor for plasma proteins of the complement and kallikrei…
Prkcd	1.68247					Uqcrh	Cytochrome b-c1 complex subunit 6, mitochondrial; This is a component of the ubiquinol-cytochrome c reductase complex (complex III or cytochrome b-c1 complex), which is part of the mitochondrial respiratory chain. This protein may mediate formation of the complex between cytochromes c and c1 (By similarity) (89 aa)
Ncbp1	1.68098					Ppp1r1b	Protein phosphatase 1 regulatory subunit 1B; Inhibitor of protein-phosphatase 1 (194 aa)
Glrx	1.6784					Gss	Glutathione synthetase; Belongs to the eukaryotic GSH synthase family (474 aa)
Asna1	1.67835					Rpl17	60S ribosomal protein L17; Component of the large ribosomal subunit (184 aa)
Fkbp15	1.67722					Gm10036	Predicted gene 10036; Belongs to the universal ribosomal protein uL5 family (178 aa)
40787	1.67534					Stk24	Serine/threonine-protein kinase 24; Serine/threonine-protein kinase that acts on both serine and threonine residues and promotes apoptosis in response to stress stimuli and caspase activation. Mediates oxidative-stress- induced cell death by modulating phosphorylation of JNK1-JNK2 (MAPK8 and MAPK9), p38 (MAPK11, MAPK12, MAPK13 and MAPK14) during oxidative stress. Plays a role in a staurosporine-i…
Rps21	1.67472					Suclg2	Succinate--CoA ligase [GDP-forming] subunit beta, mitochondrial; GTP-specific succinyl-CoA synthetase functions in the citric acid cycle (TCA), coupling the hydrolysis of succinyl-CoA to the synthesis of GTP and thus represents the only step of substrate-level phosphorylation in the TCA. The beta subunit provides nucleotide specificity of the enzyme and binds the substrate succinate, while the bi…
39326	1.67298					Gspt1	Eukaryotic peptide chain release factor GTP-binding subunit ERF3A; Involved in translation termination in response to the termination codons UAA, UAG and UGA. Stimulates the activity of ERF1. Involved in regulation of mammalian cell growth. Component of the transient SURF complex which recruits UPF1 to stalled ribosomes in the context of nonsense-mediated decay (NMD) of mRNAs containing premature…
Stmn1	1.67134					Snrpa	U1 small nuclear ribonucleoprotein A; Component of the spliceosomal U1 snRNP, which is essential for recognition of the pre-mRNA 5’ splice-site and the subsequent assembly of the spliceosome. U1 snRNP is the first snRNP to interact with pre-mRNA. This interaction is required for the subsequent binding of U2 snRNP and the U4/U6/U5 tri-snRNP. SNRPA binds stem loop II of U1 snRNA. In a snRNP-free fo…
Atp5j2	1.66941					Rps17	Ribosomal protein S17; Belongs to the eukaryotic ribosomal protein eS17 family (135 aa)
Tubb4a	1.65833					Impdh2	Inosine-5’-monophosphate dehydrogenase 2; Catalyzes the conversion of inosine 5’-phosphate (IMP) to xanthosine 5’-phosphate (XMP), the first committed and rate- limiting step in the de novo synthesis of guanine nucleotides, and therefore plays an important role in the regulation of cell growth. Could also have a single-stranded nucleic acid-binding activity and could play a role in RNA and/or DNA…
Copa	1.65792					Arf1	ADP-ribosylation factor 1; GTP-binding protein that functions as an allosteric activator of the cholera toxin catalytic subunit, an ADP- ribosyltransferase. Involved in protein trafficking among different compartments. Modulates vesicle budding and uncoating within the Golgi complex. Deactivation induces the redistribution of the entire Golgi complex to the endoplasmic reticulum, suggesting a cru…
Dync1h1	1.65457					Pgk1	Phosphoglycerate kinase 1 (417 aa)
Mthfd1l	1.65325					Rpl3	60S ribosomal protein L3; The L3 protein is a component of the large subunit of cytoplasmic ribosomes (403 aa)
Apex1	1.65312					Dtx3l	E3 ubiquitin-protein ligase DTX3L; E3 ubiquitin-protein ligase which, in association with ADP-ribosyltransferase PARP9, plays a role in DNA damage repair and in interferon-mediated antiviral responses. Monoubiquitinates several histones, including histone H2A, H2B, H3 and H4. In response to DNA damage, mediates monoubiquitination of ’Lys-91’ of histone H4 (H4K91ub1). The exact role of H4K91ub1 in…
Dkc1	1.65278					Timm50	Mitochondrial import inner membrane translocase subunit TIM50; Essential component of the TIM23 complex, a complex that mediates the translocation of transit peptide-containing proteins across the mitochondrial inner membrane (353 aa)
Hspa8	1.64544					Rpl5	60S ribosomal protein L5; Component of the ribosome, a large ribonucleoprotein complex responsible for the synthesis of proteins in the cell. The small ribosomal subunit (SSU) binds messenger RNAs (mRNAs) and translates the encoded message by selecting cognate aminoacyl- transfer RNA (tRNA) molecules. The large subunit (LSU) contains the ribosomal catalytic site termed the peptidyl transferase ce…
Gpi	1.64443					Gpx1	Glutathione peroxidase 1; Protects the hemoglobin in erythrocytes from oxidative breakdown (201 aa)
Eef1a1	1.63634					Gpx3	Glutathione peroxidase 3; Protects cells and enzymes from oxidative damage, by catalyzing the reduction of hydrogen peroxide, lipid peroxides and organic hydroperoxide, by glutathione (226 aa)
Dpp3	1.63625					Gpx2	Glutathione peroxidase 2 (190 aa)
Hist1h3a	1.63208					Pgd	6-phosphogluconate dehydrogenase, decarboxylating; Catalyzes the oxidative decarboxylation of 6- phosphogluconate to ribulose 5-phosphate and CO(2), with concomitant reduction of NADP to NADPH (483 aa)
Tpr	1.63183					Rplp2	60S acidic ribosomal protein P2; Plays an important role in the elongation step of protein synthesis (115 aa)
Hnrnpf	1.62871					Fkbp15	FK506-binding protein 15; Involved in the transport of early endosomes at the level of transition between microfilament-based and microtubule- based movement (By similarity). May be involved in the cytoskeletal organization of neuronal growth cones. Seems to be inactive as a PPIase (1216 aa)
Lig1	1.60871					Golga4	Golgin subfamily A member 4; May play a role in delivery of transport vesicles containing GPI-linked proteins from the trans-Golgi network through its interaction with MACF1 (2238 aa)
Ssrp1	1.60274					Numa1	Nuclear mitotic apparatus protein 1; Microtubule (MT)-binding protein that plays a role in the formation and maintenance of the spindle poles and the alignement and the segregation of chromosomes during mitotic cell division. Functions to tether the minus ends of MTs at the spindle poles, which is critical for the establishment and maintenance of the spindle poles. Plays a role in the establishme…
Ddb1	1.6018					Klc1	Kinesin light chain 1; Kinesin is a microtubule-associated force-producing protein that may play a role in organelle transport. The light chain may function in coupling of cargo to the heavy chain or in the modulation of its ATPase activity (616 aa)
Pgm2	1.59252					Aldh6a1	Methylmalonate-semialdehyde dehydrogenase [acylating], mitochondrial; Plays a role in valine and pyrimidine metabolism. Binds fatty acyl-CoA (By similarity); Belongs to the aldehyde dehydrogenase family (535 aa)
Ruvbl1	1.59153					Hmgb1	High mobility group protein B1; Multifunctional redox sensitive protein with various roles in different cellular compartments. In the nucleus is one of the major chromatin-associated non-histone proteins and acts as a DNA chaperone involved in replication, transcription, chromatin remodeling, V(D)J recombination, DNA repair and genome stability. Proposed to be an universal biosensor for nucleic a…
Gstp1	1.59063					Nptn	Neuroplastin; Probable homophilic and heterophilic cell adhesion molecule involved in long term potentiation at hippocampal excitatory synapses through activation of p38MAPK. May also regulate neurite outgrowth by activating the FGFR1 signaling pathway. May play a role in synaptic plasticity (By similarity) (281 aa)
Ppia	1.58358					Pml	Protein PML; Functions via its association with PML-nuclear bodies (PML-NBs) in a wide range of important cellular processes, including tumor suppression, transcriptional regulation, apoptosis, senescence, DNA damage response, and viral defense mechanisms. Acts as the scaffold of PML-NBs allowing other proteins to shuttle in and out, a process which is regulated by SUMO-mediated modifications and…
Rpn1	1.57766					Rplp0	60S acidic ribosomal protein P0; Ribosomal protein P0 is the functional equivalent of E.coli protein L10 (317 aa)
Plg	1.57505					Hspa1a	Heat shock 70 kDa protein 1A; Molecular chaperone implicated in a wide variety of cellular processes, including protection of the proteome from stress, folding and transport of newly synthesized polypeptides, activation of proteolysis of misfolded proteins and the formation and dissociation of protein complexes. Plays a pivotal role in the protein quality control system, ensuring the correct fold…
Abcf1	1.57446					Gda	Guanine deaminase; Catalyzes the hydrolytic deamination of guanine, producing xanthine and ammonia; Belongs to the metallo-dependent hydrolases superfamily. ATZ/TRZ family (454 aa)
Hnrnph1	1.57294					Aldh1a1	Retinal dehydrogenase 1; Can convert/oxidize retinaldehyde to retinoic acid. Binds free retinal and cellular retinol-binding protein-bound retinal (By similarity). May have a broader specificity and oxidize other aldehydes in vivo (By similarity) (501 aa)
Smchd1	1.56809					Tpp2	Tripeptidyl-peptidase 2; Component of the proteolytic cascade acting downstream of the 26S proteasome in the ubiquitin-proteasome pathway. May be able to complement the 26S proteasome function to some extent under conditions in which the latter is inhibited (By similarity). Stimulates adipogenesis (1262 aa)
Mcts1	1.55739					Myl9	Myosin regulatory light polypeptide 9; Myosin regulatory subunit that plays an important role in regulation of both smooth muscle and nonmuscle cell contractile activity via its phosphorylation. Implicated in cytokinesis, receptor capping, and cell locomotion (172 aa)
Trim28	1.55148					Nsfl1c	NSFL1 cofactor p47; Reduces the ATPase activity of VCP. Necessary for the fragmentation of Golgi stacks during mitosis and for VCP-mediated reassembly of Golgi stacks after mitosis. May play a role in VCP- mediated formation of transitional endoplasmic reticulum (tER) (By similarity) (372 aa)
Snx9	1.5451					Ppp2r2a	Serine/threonine-protein phosphatase 2A 55 kDa regulatory subunit B alpha isoform; The B regulatory subunit might modulate substrate selectivity and catalytic activity, and also might direct the localization of the catalytic enzyme to a particular subcellular compartment (447 aa)
Atp6v1e1	1.53813					Lgals1	Galectin-1; Lectin that binds beta-galactoside and a wide array of complex carbohydrates. Plays a role in regulating apoptosis, cell proliferation and cell differentiation. Inhibits CD45 protein phosphatase activity and therefore the dephosphorylation of Lyn kinase. Strong inducer of T-cell apoptosis (135 aa)
Scfd1	1.53237					Eef1d	Elongation factor 1-delta; Isoform 1- EF-1-beta and EF-1-delta stimulate the exchange of GDP bound to EF-1-alpha to GTP, regenerating EF-1- alpha for another round of transfer of aminoacyl-tRNAs to the ribosome (660 aa)
37500	1.52844					Gimap4	GTPase IMAP family member 4; Exhibits intrisinic GTPase activity. Shows a higher affinity for GDP over GTP (about 12-fold higher), and binding shows an absolute requirement for magnesium (By similarity). May play a role in regulating lymphocyte apoptosis (328 aa)
Psmd11	1.52235					Myh11	Myosin-11; Muscle contraction; Belongs to the TRAFAC class myosin-kinesin ATPase superfamily. Myosin family (1938 aa)
Cops4	1.51735					Selenbp1	Selenium-binding protein 1; Selenium-binding protein which may be involved in the sensing of reactive xenobiotics in the cytoplasm. May be involved in intra-Golgi protein transport (By similarity) (472 aa)
Efhd2	1.51693					Ssb	Lupus La protein homolog; Binds to the 3’ poly(U) terminus of nascent RNA polymerase III transcripts, protecting them from exonuclease digestion and facilitating their folding and maturation (415 aa)
Dync1li1	1.49339					Cp	Ceruloplasmin; Ceruloplasmin is a blue, copper-binding (6-7 atoms per molecule) glycoprotein. It has ferroxidase activity oxidizing Fe(2+) to Fe(3+) without releasing radical oxygen species. It is involved in iron transport across the cell membrane. Provides Cu(2+) ions for the ascorbate-mediated deaminase degradation of the heparan sulfate chains of GPC1. May also play a role in fetal lung devel…
Mapk1	1.48228					Hist1h3a	Histone cluster 1, H3a (136 aa)
Pgk1	1.4822					Msrb3	Methionine-R-sulfoxide reductase B3, mitochondrial; Catalyzes the reduction of free and protein-bound methionine sulfoxide to methionine (186 aa)
Soat1	1.47601					Dazap1	DAZ-associated protein 1; RNA-binding protein, which may be required during spermatogenesis (406 aa)
Cct4	1.47236					Lama2	Laminin subunit alpha-2; Binding to cells via a high affinity receptor, laminin is thought to mediate the attachment, migration and organization of cells into tissues during embryonic development by interacting with other extracellular matrix components (3118 aa)
Srm	1.44871					Rpl27	Ribosomal protein L27; Component of the large ribosomal subunit (By similarity). Required for proper rRNA processing and maturation of 28S and 5.8S rRNAs (By similarity) (136 aa)
C1qbp	1.44516					Ahnak	AHNAK nucleoprotein (desmoyokin) (5656 aa)
Anxa6	1.44392					Myo15b	Myosin XVB; Belongs to the TRAFAC class myosin-kinesin ATPase superfamily. Myosin family (2336 aa)
Mdh1	1.4429					Mesdc2	LRP chaperone MESD; Chaperone specifically assisting the folding of beta- propeller/EGF modules within the family of low-density lipoprotein receptors (LDLRs). Acts as a modulator of the Wnt pathway through chaperoning the coreceptors of the canonical Wnt pathway, LRP5 and LRP6, to the plasma membrane. Essential for specification of embryonic polarity and mesoderm induction. Plays an essential ro…
Synpo	1.42565					Hsp90aa1	Heat shock protein HSP 90-alpha; Molecular chaperone that promotes the maturation, structural maintenance and proper regulation of specific target proteins involved for instance in cell cycle control and signal transduction. Undergoes a functional cycle that is linked to its ATPase activity which is essential for its chaperone activity. This cycle probably induces conformational changes in the cl…
Pkm	1.39724					Car1	Carbonic anhydrase 1; Reversible hydration of carbon dioxide (261 aa)
Rps12	1.38053					Sec31a	Protein transport protein Sec31A; Component of the coat protein complex II (COPII) which promotes the formation of transport vesicles from the endoplasmic reticulum (ER) (By similarity). The coat has two main functions, the physical deformation of the endoplasmic reticulum membrane into vesicles and the selection of cargo molecules (By similarity); Belongs to the WD repeat SEC31 family (1230 aa)
Vcl	0.749619					Vps4b	Vacuolar protein sorting-associated protein 4B; Involved in late steps of the endosomal multivesicular bodies (MVB) pathway. Recognizes membrane-associated ESCRT-III assemblies and catalyzes their disassembly, possibly in combination with membrane fission. Redistributes the ESCRT-III components to the cytoplasm for further rounds of MVB sorting. MVBs contain intraluminal vesicles (ILVs) that are …
Acta1	0.740245					Eef1g	Elongation factor 1-gamma; Probably plays a role in anchoring the complex to other cellular components (437 aa)
Tpi1	0.727014					Ganab	Neutral alpha-glucosidase AB; Cleaves sequentially the 2 innermost alpha-1,3-linked glucose residues from the Glc(2)Man(9)GlcNAc(2) oligosaccharide precursor of immature glycoproteins. Required for PKD1/Polycystin- 1 and PKD2/Polycystin-2 maturation and localization to the cell surface and cilia; Belongs to the glycosyl hydrolase 31 family (966 aa)
Immt	0.719438					Cd74	H-2 class II histocompatibility antigen gamma chain; Plays a critical role in MHC class II antigen processing by stabilizing peptide-free class II alpha/beta heterodimers in a complex soon after their synthesis and directing transport of the complex from the endoplasmic reticulum to compartments where peptide loading of class II takes place (279 aa)
Atp5b	0.716641					Synpo	Synaptopodin; Actin-associated protein that may play a role in modulating actin-based shape and motility of dendritic spines and renal podocyte foot processes. Seems to be essential for the formation of spine apparatuses in spines of telencephalic neurons, which is involved in synaptic plasticity (901 aa)
Vdac1	0.691598					Lars	Leucine--tRNA ligase, cytoplasmic; leucyl-tRNA synthetase; Belongs to the class-I aminoacyl-tRNA synthetase family (1178 aa)
Atp5f1	0.68499					Lrrfip1	Leucine-rich repeat flightless-interacting protein 1; Transcriptional repressor which preferentially binds to the GC-rich consensus sequence (5’-AGCCCCCGGCG-3’) and may regulate expression of TNF, EGFR and PDGFA. May control smooth muscle cells proliferation following artery injury through PDGFA repression. May also bind double-stranded RNA (By similarity). Positively regulates Toll-like receptor…
Sptan1	0.684801					Rap1gds1	RAP1, GTP-GDP dissociation stimulator 1 (607 aa)
Suclg2	0.663756					Arhgef1	Rho guanine nucleotide exchange factor 1; Seems to play a role in the regulation of RhoA GTPase by guanine nucleotide-binding alpha-12 (GNA12) and alpha-13 (GNA13) subunits. Acts as GTPase-activating protein (GAP) for GNA12 and GNA13, and as guanine nucleotide exchange factor (GEF) for RhoA GTPase. Activated G alpha 13/GNA13 stimulates the RhoGEF activity through interaction with the RGS-like dom…
Myl9	0.658804					Ehd2	EH domain-containing protein 2; ATP- and membrane-binding protein that controls membrane reorganization/tubulation upon ATP hydrolysis. Plays a role in membrane trafficking between the plasma membrane and endosomes. Important for the internalization of GLUT4. Required for fusion of myoblasts to skeletal muscle myotubes. Required for normal translocation of FER1L5 to the plasma membrane. Regulates…
Myl6	0.65741					Elavl1	ELAV-like protein 1; RNA-binding protein that binds to the 3’-UTR region of mRNAs and increases their stability. Involved in embryonic stem cells (ESCs) differentiation- preferentially binds mRNAs that are not methylated by N6-methyladenosine (m6A), stabilizing them, promoting ESCs differentiation. Binds to poly-U elements and AU-rich elements (AREs) in the 3’-UTR of target mRNAs. Binds avidly to…
Pacsin2	0.65678					Eif2s2	Eukaryotic translation initiation factor 2 subunit 2; eIF-2 functions in the early steps of protein synthesis by forming a ternary complex with GTP and initiator tRNA. This complex binds to a 40S ribosomal subunit, followed by mRNA binding to form a 43S preinitiation complex. Junction of the 60S ribosomal subunit to form the 80S initiation complex is preceded by hydrolysis of the GTP bound to eIF…
Nagk	0.656458					Hk1	Hexokinase-1; Hexokinase 1; Belongs to the hexokinase family (918 aa)
Adam10	0.654501					Fyn	Tyrosine-protein kinase Fyn; Non-receptor tyrosine-protein kinase that plays a role in many biological processes including regulation of cell growth and survival, cell adhesion, integrin-mediated signaling, cytoskeletal remodeling, cell motility, immune response and axon guidance. Inactive FYN is phosphorylated on its C-terminal tail within the catalytic domain. Following activation by PKA, the p…
Lpp	0.650237					Copz1	Coatomer subunit zeta-1; The coatomer is a cytosolic protein complex that binds to dilysine motifs and reversibly associates with Golgi non- clathrin-coated vesicles, which further mediate biosynthetic protein transport from the ER, via the Golgi up to the trans Golgi network. Coatomer complex is required for budding from Golgi membranes, and is essential for the retrograde Golgi-to-ER transport …
Itpr3	0.64938					Hspa5	78 kDa glucose-regulated protein; Plays a role in facilitating the assembly of multimeric protein complexes inside the endoplasmic reticulum. Involved in the correct folding of proteins and degradation of misfolded proteins via its interaction with DNAJC10, probably to facilitate the release of DNAJC10 from its substrate; Belongs to the heat shock protein 70 family (655 aa)
Slc25a5	0.64478					Sptan1	Spectrin alpha chain, non-erythrocytic 1; Fodrin, which seems to be involved in secretion, interacts with calmodulin in a calcium-dependent manner and is thus candidate for the calcium-dependent movement of the cytoskeleton at the membrane (2477 aa)
Lama4	0.640877					Eif3d	Eukaryotic translation initiation factor 3 subunit D; mRNA cap-binding component of the eukaryotic translation initiation factor 3 (eIF-3) complex, a complex required for several steps in the initiation of protein synthesis of a specialized repertoire of mRNAs. The eIF-3 complex associates with the 40S ribosome and facilitates the recruitment of eIF-1, eIF-1A, eIF-2-GTP-methionyl-tRNAi and eIF-5 …
Acat1	0.634784					Eif3b	Eukaryotic translation initiation factor 3 subunit B; RNA-binding component of the eukaryotic translation initiation factor 3 (eIF-3) complex, which is required for several steps in the initiation of protein synthesis. The eIF-3 complex associates with the 40S ribosome and facilitates the recruitment of eIF-1, eIF-1A, eIF-2-GTP-methionyl-tRNAi and eIF-5 to form the 43S pre-initiation complex (43S…
Ckb	0.633916					Anxa7	Annexin A7; Calcium/phospholipid-binding protein which promotes membrane fusion and is involved in exocytosis; Belongs to the annexin family (463 aa)
Plcd1	0.630944					Gbp4	Guanylate binding protein 4 (631 aa)
Dctn4	0.630732					Srp72	Signal recognition particle subunit SRP72; Signal-recognition-particle assembly has a crucial role in targeting secretory proteins to the rough endoplasmic reticulum membrane (671 aa)
Lrba	0.630077					Sod3	Extracellular superoxide dismutase [Cu-Zn]; Protect the extracellular space from toxic effect of reactive oxygen intermediates by converting superoxide radicals into hydrogen peroxide and oxygen (251 aa)
Golga4	0.629433					Nsf	Vesicle-fusing ATPase; Required for vesicle-mediated transport. Catalyzes the fusion of transport vesicles within the Golgi cisternae. Is also required for transport from the endoplasmic reticulum to the Golgi stack. Seems to function as a fusion protein required for the delivery of cargo proteins to all compartments of the Golgi stack GRIA2 leads to influence GRIA2 membrane cycling (By similarit…
Snx2	0.627026					Aoc3	Membrane primary amine oxidase; Cell adhesion protein that participates in lymphocyte recirculation by mediating the binding of lymphocytes to peripheral lymph node vascular endothelial cells in an L-selectin- independent fashion. Has a monoamine oxidase activity. May play a role in adipogenesis (By similarity) (765 aa)
Gk	0.626656					Tgm2	Protein-glutamine gamma-glutamyltransferase 2; Catalyzes the cross-linking of proteins and the conjugation of polyamines to proteins; Belongs to the transglutaminase superfamily. Transglutaminase family (686 aa)
Endod1	0.624157					Rpl23	Ribosomal protein L23 (140 aa)
Krt8	0.621659					Lpo	Lactoperoxidase (710 aa)
Hspg2	0.615921					Nop56	Nucleolar protein 56; Involved in the early to middle stages of 60S ribosomal subunit biogenesis. Core component of box C/D small nucleolar ribonucleoprotein (snoRNP) particles. Required for the biogenesis of box C/D snoRNAs such U3, U8 and U14 snoRNAs (By similarity); Belongs to the NOP5/NOP56 family (580 aa)
Krt18	0.613172					Snrnp200	U5 small nuclear ribonucleoprotein 200 kDa helicase; RNA helicase that plays an essential role in pre-mRNA splicing as component of the U5 snRNP and U4/U6-U5 tri-snRNP complexes. Involved in spliceosome assembly, activation and disassembly. Mediates changes in the dynamic network of RNA-RNA interactions in the spliceosome. Catalyzes the ATP-dependent unwinding of U4/U6 RNA duplices, an essential …
Calm1	0.612679					Arpc3	Actin-related protein 2/3 complex subunit 3; Functions as component of the Arp2/3 complex which is involved in regulation of actin polymerization and together with an activating nucleation-promoting factor (NPF) mediates the formation of branched actin networks (178 aa)
Cpq	0.607006					Eif3i	Eukaryotic translation initiation factor 3 subunit I; Component of the eukaryotic translation initiation factor 3 (eIF-3) complex, which is required for several steps in the initiation of protein synthesis. The eIF-3 complex associates with the 40S ribosome and facilitates the recruitment of eIF-1, eIF-1A, eIF-2-GTP-methionyl-tRNAi and eIF-5 to form the 43S pre- initiation complex (43S PIC). The …
Cnn1	0.606593					Sestd1	SEC14 domain and spectrin repeat-containing protein 1; May act as the primary docking protein directing membrane turnover and assembly of the transient receptor potential channels TRPC4 and TRPC5. Binds phospholipids such as phosphatidylinositol monophosphates, phosphatidylinositol diphosphates (PIP2s) and phosphatidic acid, but not less polar lipids including phosphatidylcholine, phosphatidylser…
Tomm22	0.599957					Rps8	Ribosomal protein S8; Belongs to the eukaryotic ribosomal protein eS8 family (208 aa)
Mavs	0.597937					Vdac1	Voltage-dependent anion-selective channel protein 1; Forms a channel through the mitochondrial outer membrane and also the plasma membrane. The channel at the outer mitochondrial membrane allows diffusion of small hydrophilic molecules; in the plasma membrane it is involved in cell volume regulation and apoptosis. It adopts an open conformation at low or zero membrane potential and a closed confo…
Itga5	0.597459					Rps6	40S ribosomal protein S6; May play an important role in controlling cell growth and proliferation through the selective translation of particular classes of mRNA (249 aa)
Abcd3	0.595039					Ass1	Argininosuccinate synthase; One of the enzymes of the urea cycle, the metabolic pathway transforming neurotoxic amonia produced by protein catabolism into inocuous urea in the liver of ureotelic animals. Catalyzes the formation of arginosuccinate from aspartate, citrulline and ATP and together with ASL it is responsible for the biosynthesis of arginine in most body tissues (412 aa)
Cpt2	0.590647					Mdh1	Malate dehydrogenase, cytoplasmic; Malate dehydrogenase 1, NAD (soluble) (334 aa)
Sqrdl	0.586646					Rpl7a	Ribosomal protein L7A (266 aa)
Iqgap2	0.584392					Aebp1	Adipocyte enhancer-binding protein 1; Isoform 2 may positively regulate MAP-kinase activity in adipocytes, leading to enhanced adipocyte proliferation and reduced adipocyte differentiation. Isoform 2 may also positively regulate NF-kappa-B activity in macrophages by promoting the phosphorylation and subsequent degradation of I-kappa-B-alpha (NFKBIA), leading to enhanced macrophage inflammatory re…
Abhd14b	0.582232					Anp32b	Acidic leucine-rich nuclear phosphoprotein 32 family member B; Multifunctional protein working as a cell cycle progression factor as well as a cell survival factor. Required for the progression from the G1 to the S phase. Anti-apoptotic protein which functions as a caspase-3 inhibitor. Has no phosphatase 2A (PP2A) inhibitor activity. Exhibits histone chaperone properties, stimulating core histone…
Atp1a1	0.58064					Hist1h4a	Histone cluster 1, H4a (103 aa)
Muc2	0.579536					Gm9493	40S ribosomal protein S7; Predicted gene 9493; Belongs to the eukaryotic ribosomal protein eS7 family (192 aa)
Tln1	0.578431					Stat2	Signal transducer and activator of transcription 2; Signal transducer and activator of transcription that mediates signaling by type I IFNs (IFN-alpha and IFN-beta). Following type I IFN binding to cell surface receptors, Jak kinases (TYK2 and JAK1) are activated, leading to tyrosine phosphorylation of STAT1 and STAT2. The phosphorylated STATs dimerize, associate with IRF9/ISGF3G to form a comple…
Pcca	0.577882					Atp5d	ATP synthase subunit delta, mitochondrial; Mitochondrial membrane ATP synthase (F(1)F(0) ATP synthase or Complex V) produces ATP from ADP in the presence of a proton gradient across the membrane which is generated by electron transport complexes of the respiratory chain. F-type ATPases consist of two structural domains, F(1) - containing the extramembraneous catalytic core, and F(0) - containing …
Tagln	0.5772					Col18a1	Collagen alpha-1(XVIII) chain; Probably plays a major role in determining the retinal structure as well as in the closure of the neural tube (1527 aa)
Flna	0.577047					Psap	Prosaposin; Saposins are specific low-molecular mass non-enzymic proteins, they participate in the lysosomal degradation of sphingolipids, which takes place by the sequential action of specific hydrolases (554 aa)
Aldh1l1	0.576191					Hp1bp3	Heterochromatin protein 1-binding protein 3; Component of heterochromatin that maintains heterochromatin integrity during G1/S progression and regulates the duration of G1 phase to critically influence cell proliferative capacity. May play a role in hypoxia-induced oncogenesis (554 aa)
Fh	0.57572					Rnh1	Ribonuclease inhibitor; Ribonuclease inhibitor which inhibits RNASE1, RNASE2 and ANG. May play a role in redox homeostasis (By similarity) (456 aa)
Atp5d	0.575257					Cap1	Adenylyl cyclase-associated protein 1; Directly regulates filament dynamics and has been implicated in a number of complex developmental and morphological processes, including mRNA localization and the establishment of cell polarity (474 aa)
Aspn	0.574825					Sult1a1	Sulfotransferase 1A1; Sulfotransferase that utilizes 3’-phospho-5’-adenylyl sulfate (PAPS) as sulfonate donor to catalyze the sulfate conjugation of catecholamines, phenolic drugs and neurotransmitters. Has also estrogen sulfotransferase activity. responsible for the sulfonation and activation of minoxidil. Is Mediates the metabolic activation of carcinogenic N- hydroxyarylamines to DNA binding p…
Echs1	0.574128					Synpo2	Synaptopodin-2; Has an actin-binding and actin-bundling activity. Can induce the formation of F-actin networks. At the sarcomeric Z lines is proposed to act as adapter protein that links nascent myofibers to the sarcolemma via ZYX and may play a role in early assembly and stabilization of the Z lines. Involved in autophagosome formation. May play a role in chaperone- assisted selective autophagy …
Plec	0.573491					Rpl38	Ribosomal protein L38; Belongs to the eukaryotic ribosomal protein eL38 family (70 aa)
Mdp1	0.57305					Capza1	F-actin-capping protein subunit alpha-1; F-actin-capping proteins bind in a Ca(2+)-independent manner to the fast growing ends of actin filaments (barbed end) thereby blocking the exchange of subunits at these ends. Unlike other capping proteins (such as gelsolin and severin), these proteins do not sever actin filaments. May play a role in the formation of epithelial cell junctions (286 aa)
Ndufv3	0.572126					Tnc	Tenascin; Extracellular matrix protein implicated in guidance of migrating neurons as well as axons during development, synaptic plasticity as well as neuronal regeneration. Promotes neurite outgrowth when provided to neurons in culture. May play a role in supporting the growth of epithelial tumors. Ligand for integrins ITGA8-ITGB1, ITGA9-ITGB1, ITGAV-ITGB3 and ITGAV-ITGB6. In tumors, stimulates …
Ap1m2	0.569896					Acly	ATP-citrate synthase; ATP-citrate synthase is the primary enzyme responsible for the synthesis of cytosolic acetyl-CoA in many tissues. Has a central role in de novo lipid synthesis. In nervous tissue it may be involved in the biosynthesis of acetylcholine (By similarity); In the N-terminal section; belongs to the succinate/malate CoA ligase beta subunit family (1101 aa)
Fahd2	0.566074					Lrba	Lipopolysaccharide-responsive and beige-like anchor protein; May be involved in coupling signal transduction and vesicle trafficking to enable polarized secretion and/or membrane deposition of immune effector molecules (2854 aa)
Mccc2	0.562523					Rpl18	60S ribosomal protein L18; Component of the large ribosomal subunit (188 aa)
Slc25a12	0.562292					Myh14	Myosin-14; Cellular myosin that appears to play a role in cytokinesis, cell shape, and specialized functions such as secretion and capping (1992 aa)
Ilk	0.56209					Ptrh2	Peptidyl-tRNA hydrolase 2, mitochondrial; The natural substrate for this enzyme may be peptidyl- tRNAs which drop off the ribosome during protein synthesis (181 aa)
S100a6	0.559064					Rps16	Ribosomal protein S16; Belongs to the universal ribosomal protein uS9 family (146 aa)
Rbbp9	0.557672					Anxa6	Annexin A6; May associate with CD21. May regulate the release of Ca(2+) from intracellular stores; Belongs to the annexin family (673 aa)
Aldh6a1	0.555955					Hnrnpab	Heterogeneous nuclear ribonucleoprotein A/B (332 aa)
Tha1	0.554534					Ifi47	Interferon gamma inducible protein 47 (420 aa)
Smtn	0.554377					Tnpo1	Transportin-1; Functions in nuclear protein import as nuclear transport receptor. Serves as receptor for nuclear localization signals (NLS) in cargo substrates. Is thought to mediate docking of the importin/substrate complex to the nuclear pore complex (NPC) through binding to nucleoporin and the complex is subsequently translocated through the pore by an energy requiring, Ran-dependent mechanism…
Uqcrfs1	0.552579					Top1	DNA topoisomerase 1; Releases the supercoiling and torsional tension of DNA introduced during the DNA replication and transcription by transiently cleaving and rejoining one strand of the DNA duplex. Introduces a single-strand break via transesterification at a target site in duplex DNA. The scissile phosphodiester is attacked by the catalytic tyrosine of the enzyme, resulting in the formation of…
Eci1	0.551491					Rbm39	RNA-binding protein 39; Transcriptional coactivator for steroid nuclear receptors ESR1/ER-alpha and ESR2/ER-beta, and JUN/AP-1. May be involved in pre-mRNA splicing process; Belongs to the splicing factor SR family (530 aa)
Lamb2	0.550901					Eml1	Echinoderm microtubule-associated protein-like 1; Modulates the assembly and organization of the microtubule cytoskeleton, and probably plays a role in regulating the orientation of the mitotic spindle and the orientation of the plane of cell division. Required for normal proliferation of neuronal progenitor cells in the developing brain and for normal brain development. Does not affect neuron mi…
Stim1	0.550728					Tmed9	Transmembrane emp24 domain-containing protein 9; Appears to be involved in vesicular protein trafficking, mainly in the early secretory pathway. In COPI vesicle-mediated retrograde transport involved in the coatomer recruitment to membranes of the early secretory pathway. Increases coatomer- dependent activity of ARFGAP2. Thought to play a crucial role in the specific retention of p24 complexes i…
Bdh1	0.550728					Calm1	Calmodulin-1; Calmodulin mediates the control of a large number of enzymes, ion channels, aquaporins and other proteins through calcium-binding. Among the enzymes to be stimulated by the calmodulin-calcium complex are a number of protein kinases and phosphatases. Together with CCP110 and centrin, is involved in a genetic pathway that regulates the centrosome cycle and progression through cytokine…
Atp5o	0.549602					Rab3a	Ras-related protein Rab-3A; Involved in exocytosis by regulating a late step in synaptic vesicle fusion. Could play a role in neurotransmitter release by regulating membrane flow in the nerve terminal (By similarity); Belongs to the small GTPase superfamily. Rab family (220 aa)
Fermt2	0.548405					Mavs	Mitochondrial antiviral-signaling protein; Required for innate immune defense against viruses. Acts downstream of DDX58/RIG-I and IFIH1/MDA5, which detect intracellular dsRNA produced during viral replication, to coordinate pathways leading to the activation of NF-kappa-B, IRF3 and IRF7, and to the subsequent induction of antiviral cytokines such as IFN-beta and RANTES (CCL5). Peroxisomal and mit…
Lama2	0.547763					Rpl30	Ribosomal protein L30; Belongs to the eukaryotic ribosomal protein eL30 family (115 aa)
Pygb	0.546879					Sqrdl	Sulfide-quinone oxidoreductase, mitochondrial; Catalyzes the oxidation of hydrogen sulfide with the help of a quinone, such as ubiquinone, giving rise to thiosulfate and ultimately to sulfane (molecular sulfur) atoms. Requires an additional electron acceptor; can use sulfite, sulfide or cyanide (in vitro) (450 aa)
Ndufb10	0.545121					Dld	Dihydrolipoyl dehydrogenase, mitochondrial; Lipoamide dehydrogenase is a component of the glycine cleavage system as well as an E3 component of the alpha-ketoacid dehydrogenase complexes (pyruvate-, alpha-ketoglutarate-, and branched-chain amino acid-dehydrogenase complex). In monomeric form has additional moonlighting function as serine protease. Involved in the hyperactivation of spermatazoa du…
Ahnak	0.541855					Tagln2	Transgelin-2; Transgelin 2; Belongs to the calponin family (199 aa)
Ndufs1	0.53747					Hnrnpc	Heterogeneous nuclear ribonucleoproteins C1/C2; Binds pre-mRNA and nucleates the assembly of 40S hnRNP particles. Interacts with poly-U tracts in the 3’-UTR or 5’-UTR of mRNA and modulates the stability and the level of translation of bound mRNA molecules. Single HNRNPC tetramers bind 230-240 nucleotides. Trimers of HNRNPC tetramers bind 700 nucleotides. May play a role in the early steps of spli…
Vwa8	0.536311					Pdcd6ip	Programmed cell death 6-interacting protein; Multifunctional protein involved in endocytosis, multivesicular body biogenesis, membrane repair, cytokinesis, apoptosis and maintenance of tight junction integrity. Class E VPS protein involved in concentration and sorting of cargo proteins of the multivesicular body (MVB) for incorporation into intralumenal vesicles (ILVs) that are generated by invag…
Shmt1	0.53486					Camp	Cathelicidin antimicrobial peptide; Acts as a potent antimicrobial peptide (172 aa)
Numa1	0.533652					Prkcd	Protein kinase C delta type; Calcium-independent, phospholipid- and diacylglycerol (DAG)-dependent serine/threonine-protein kinase that plays contrasting roles in cell death and cell survival by functioning as a pro-apoptotic protein during DNA damage-induced apoptosis, but acting as an anti-apoptotic protein during cytokine receptor- initiated cell death, is involved in tumor suppression, is req…
Sntb2	0.533385					Ccdc88b	Coiled-coil domain-containing protein 88B; Acts as a positive regulator of T-cell maturation and inflammatory function. Required for several functions of T-cells in both the CD4(+) and the CD8(+) compartments and this includes expression of cell surface markers of activation, proliferation, and cytokine production in response to specific or non-specific stimulation and during the course of infect…
[truncated: 142 more rows]

## Sheet: Table S8 Ileum STRING
Supplementary Table 7: Quantitative proteome analysis of Ileum STRING
T: Gene name	Max regulation (fold)					Gene information on regulated proteins
[truncated: 467 more rows]

## Sheet: Table S9 Urine STRING
Supplementary Table 8: Quantitative proteome analysis of urine STRING
						Gene information on regulated proteins
[truncated: 269 more rows]

## Sheet: Table S10 NGS statistics
Supplementary Table 9: Statistical analysis of NGS data
[truncated: 41 more rows]

[truncated: 4 more sheets: TableS11 PCA significant, TableS12 Metascape PCA, TableS13 PLSDA, TableS14 DIABLO]
